# Supplementary material for: Application of deep learning for bronchial asthma diagnostics using respiratory sound recordings
Source: PeerJ Comput Sci. 2023 Jan 10;9:e1173. doi: 10.7717/peerj-cs.1173 (PMC10280228; doi:10.7717/peerj-cs.1173)
Supplement: Supplemental Information 1 — The metadata of the audio files database that was used and 4 sample audio files to use with the example notebooks. Pre-trained snapshots of DenseNet models required to run the inference are available for download from public Google Drive links. [file peerj-cs-09-1173-s001.zip]

Archive with 24 entries (19 files):
- breathe-paper-main/
- breathe-paper-main/.gitignore
- breathe-paper-main/Audio_Preprocessing.ipynb
- breathe-paper-main/Database_Statistics.ipynb
- breathe-paper-main/Inference.ipynb
- breathe-paper-main/README.md
- breathe-paper-main/breathe/
- breathe-paper-main/breathe/__init__.py
- breathe-paper-main/breathe/audio_utils.py
- breathe-paper-main/breathe/dataloaders/
- breathe-paper-main/breathe/dataloaders/__init__.py
- breathe-paper-main/breathe/dataloaders/datasetnormal.py
- breathe-paper-main/breathe/inference_utils.py
- breathe-paper-main/breathe/models/
- breathe-paper-main/breathe/models/__init__.py
- breathe-paper-main/breathe/models/densenet.py
- breathe-paper-main/data/
- breathe-paper-main/data/metadata.csv
- breathe-paper-main/data/sample1.wav
- breathe-paper-main/data/sample2.wav
- breathe-paper-main/data/sample3.wav
- breathe-paper-main/data/sample4.wav
- breathe-paper-main/poetry.lock
- breathe-paper-main/pyproject.toml
