# Supplementary material for: Application of deep learning for bronchial asthma diagnostics using respiratory sound recordings
Source: PeerJ Comput Sci. 2023 Jan 10;9:e1173. doi: 10.7717/peerj-cs.1173 (PMC10280228; doi:10.7717/peerj-cs.1173)
Supplement: Supplemental Information 1 — The metadata of the audio files database that was used and 4 sample audio files to use with the example notebooks. Pre-trained snapshots of DenseNet models required to run the inference are available for download from public Google Drive links. [file peerj-cs-09-1173-s001.zip › breathe-paper-main/Database_Statistics.ipynb]

# %% [markdown]
# Descriptive statistics of the Database

This notebook presents descriptive statistics of the samples in the database by analyzing the metadata that accompanies the audio files.

The metadata is available in the `data/metadata.csv` file.


# %% [code]
import os

import pandas as pd

# %% [code]
# Load samples metadata
metadata = pd.read_csv(
    os.path.join(os.getcwd(), "data", "metadata.csv"), index_col="index"
)
metadata.head()

# %% [code]
print(f"Overall the database has {len(metadata.index)} samples")

# %% [code]
def combine_ill(grouped_stats: pd.DataFrame) -> pd.DataFrame:
    """Combine "Ill(not asthma)" samples into one column."""
    data = [
        grouped_stats["Bronchial asthma"],
        grouped_stats["Healthy"],
        grouped_stats["Relapsing Obstructive Bronchitis"]
        + grouped_stats["Pneumonia"]
        + grouped_stats["Chronic Obstructive Pulmonary Disease"]
        + grouped_stats["Bronchopulmonary dysplasia"]
        + grouped_stats["Cystic fibrosis"]
        + grouped_stats["Blind"],
    ]

    headers = ["Asthma", "Healthy", "Ill(not asthma)"]
    stats = pd.concat(data, axis=1, keys=headers)
    stats["Total"] = stats.sum(axis=1)
    for column in ["Asthma", "Healthy", "Ill(not asthma)", "Total"]:
        stats.loc["Total", column] = stats[column].sum()
        stats[column] = stats[column].astype(int)
    return stats

# %% [markdown]
## 1. Generalized sex distribution.

Group `Ill(not asthma)` samples together

# %% [code]
grouped_stats = (
    metadata.groupby(["pathology", "sex"])
    .size()
    .unstack("pathology")
    .fillna(0)
    .astype(int)
)
stats = combine_ill(grouped_stats)
stats

# %% [markdown]
## 2. Detailed sex distribution.

# %% [code]
# Group database diagnoses by sex
raw_stats = (
    metadata.groupby(["pathology", "sex"]).size().unstack("sex").fillna(0).astype(int)
)

# Exclude asthma asthme because we handle it separately
raw_stats.drop("Bronchial asthma", inplace=True)

# Move the "Healthy" row up
idx = [raw_stats.index.get_loc("Healthy")] + [
    i for i in range(len(raw_stats)) if i != raw_stats.index.get_loc("Healthy")
]
raw_stats = raw_stats.iloc[idx]

# Query the metadata to get just the asthma samples to build sex distribution
asthma_only_stats = metadata[metadata["pathology"] == "Bronchial asthma"]
asthma_only_stats = (
    asthma_only_stats.groupby(["pathology_state", "sex"])
    .size()
    .unstack("sex")
    .fillna(0)
    .astype(int)
)

# Transpose the dataframe to sum up and rename different conditions
stats_transposed = asthma_only_stats.T
stats_transposed.rename(
    columns={
        "Exacerbation or/and Uncontrolled": "Asthma (Exacerbation or/and Uncontrolled)",
        "Well-controlled": "Asthma (Well-controlled)",
        "Partially controlled": "Asthma (Partially controlled)",
    },
    inplace=True,
)

stats_transposed["Asthma (Other)"] = stats_transposed["Unspecified Disease Control"]
stats_transposed.drop("Unspecified Disease Control", inplace=True, axis=1)

asthma_stats = stats_transposed.T
asthma_stats.reindex(
    [
        "Asthma (Exacerbation or/and Uncontrolled)",
        "Asthma (Well-controlled)",
        "Asthma (Partially controlled)",
        "Asthma (Other)",
    ]
)
asthma_stats.index.name = "pathology"

# Sum and format the result
raw_stats = pd.concat(objs=[asthma_stats, raw_stats])
raw_stats["Total"] = raw_stats.sum(axis=1)
raw_stats.loc["Total", "F"] = raw_stats["F"].sum()
raw_stats.loc["Total", "M"] = raw_stats["M"].sum()
raw_stats.loc["Total", "Total"] = raw_stats["Total"].sum()
raw_stats = raw_stats.astype(int)
raw_stats

# %% [markdown]
## 3. Diagnosis and recording site distribution.

# %% [code]
grouped_stats = (
    metadata.groupby(["record_point", "pathology"])
    .size()
    .unstack("pathology")
    .fillna(0)
    .astype(int)
)

stats = combine_ill(grouped_stats)
stats

# %% [markdown]
## 4. Age distribution

# %% [code]
bins = [-1000, 2, 4, 13, 20, 110]
labels = ["0-2", "2-4", "4-13", "13-20", "20+"]
metadata["age_group"] = pd.cut(
    metadata["age_yrs"], bins=bins, labels=labels, right=False
)

grouped_stats = (
    metadata.groupby(["age_group", "pathology"])
    .size()
    .unstack("pathology")
    .fillna(0)
    .astype(int)
)

stats = combine_ill(grouped_stats)
stats = stats.T
stats

# %% [code]
