# Supplementary material for: Application of deep learning for bronchial asthma diagnostics using respiratory sound recordings
Source: PeerJ Comput Sci. 2023 Jan 10;9:e1173. doi: 10.7717/peerj-cs.1173 (PMC10280228; doi:10.7717/peerj-cs.1173)
Supplement: Supplemental Information 1 — The metadata of the audio files database that was used and 4 sample audio files to use with the example notebooks. Pre-trained snapshots of DenseNet models required to run the inference are available for download from public Google Drive links. [file peerj-cs-09-1173-s001.zip › breathe-paper-main/Inference.ipynb]

# %% [markdown]
# Inference

# %% [code]
import os
import warnings

warnings.filterwarnings("ignore")

# %% [markdown]
Inference is done with the help of the Ensemble3 utility object. Ensemble3 loads 3 models from specified checkpoints and provides interfaces to do inference. The inference functionality takes an audio file as input and returns a dictionary with infered classes.

Each file sent into the workflow will be trimmed, normalized and divided into 5 second clips. Inference will be performed on each of the clips.

---

For convenient use in notebooks this logic is implemented in `breathe.audio_utils.Ensemble3` class

# %% [code]
from breathe.inference_utils import Ensemble3

# %% [markdown]
## Download the model checkpoints

3 checkpoints are available for download. The models have been trained to classify:

1. "asthma_notasthma"
- Classification: Asthma vs Not Asthma
- File name: `013.pth.tar`
- Link: [https://drive.google.com/file/d/13vxbnlLOO4mJLc_XczDHJ_H5BajQ7NRz](https://drive.google.com/file/d/13vxbnlLOO4mJLc_XczDHJ_H5BajQ7NRz)
- Class 1: Asthma, Class 2: Not Asthma

2. "ill_healthy"
- Classification: Ill vs Healthy
- File name: `014.pth.tar`
- Link: [https://drive.google.com/file/d/1p8UID-EJhvvBlny_IcrYRo3nAhVyAvO1](https://drive.google.com/file/d/1p8UID-EJhvvBlny_IcrYRo3nAhVyAvO1)
- Class 1: Ill, Class 2: Healthy

3. "asthma_healthy"
- Classification: Asthma vs Healthy
- File name: `015.pth.tar`
- Link: [https://drive.google.com/file/d/1iyGjWEVdEzavN1mnXxQtjw3x6Q9CmcMM](https://drive.google.com/file/d/1iyGjWEVdEzavN1mnXxQtjw3x6Q9CmcMM)
- Class 1: Asthma, Class 2: Healthy

---

Download all 3 checkpoints and place the files them into a `models` folder in the root of the repository before moving forward.


# %% [code]
ensemble = Ensemble3(
    models=[
        ("asthma_notasthma", "013.pth.tar"),
        ("ill_healthy", "014.pth.tar"),
        ("asthma_healthy", "015.pth.tar"),
    ]
)

# %% [code]
sample_file = os.path.join(os.getcwd(), "data", "sample2.wav")

# %% [code]
ensemble.infer_file(sample_file)

# %% [code]
