# Supplementary material for: Application of deep learning for bronchial asthma diagnostics using respiratory sound recordings
Source: PeerJ Comput Sci. 2023 Jan 10;9:e1173. doi: 10.7717/peerj-cs.1173 (PMC10280228; doi:10.7717/peerj-cs.1173)
Supplement: Supplemental Information 1 — The metadata of the audio files database that was used and 4 sample audio files to use with the example notebooks. Pre-trained snapshots of DenseNet models required to run the inference are available for download from public Google Drive links. [file peerj-cs-09-1173-s001.zip › breathe-paper-main/data/metadata.csv]

index	sex	age_yrs	record_point	pathology	pathology_state	breath_record_type	breath_record_source	record_quality
0	M	4	Second intercostal space	Relapsing Obstructive Bronchitis	Unspecified Disease Control	Calm	Phone	Average
1	M	47	Second intercostal space	Bronchial asthma	Exacerbation or/and Uncontrolled	Calm	Phone	Average
2	F	14	Second intercostal space	Healthy	Unspecified Disease Control	Calm	Phone	Average
3	F	8	Chest from behind	Bronchial asthma	Partially controlled	Calm	Adobe Audition	Average
4	M	37	Second intercostal space	Healthy	Exacerbation or/and Uncontrolled	Calm	Phone	Good
5	M	47	Second intercostal space	Bronchial asthma	Exacerbation or/and Uncontrolled	Calm	Phone	Average
6	M	12	Chest from behind	Bronchial asthma	Unspecified Disease Control	Calm	Adobe Audition	Average
7	M	20	Second intercostal space	Healthy	Unspecified Disease Control	Calm	Phone	Good
8	F	9	Second intercostal space	Bronchial asthma	Well-controlled	Calm	PC without special software	Average
9	M	4	Second intercostal space	Relapsing Obstructive Bronchitis	Unspecified Disease Control	Calm	Phone	Good
10	M	37	Second intercostal space	Healthy	Exacerbation or/and Uncontrolled	Calm	Phone	Good
11	M	4	Second intercostal space	Relapsing Obstructive Bronchitis	Unspecified Disease Control	Calm	Phone	Average
12	M	14	Second intercostal space	Healthy	Unspecified Disease Control	Calm	Adobe Audition	Good
13	F	15	Second intercostal space	Bronchial asthma	Exacerbation or/and Uncontrolled	Calm	Adobe Audition	Good
14	M	14	Second intercostal space	Healthy	Unspecified Disease Control	Calm	Adobe Audition	Good
15	M	6	Second intercostal space	Bronchial asthma	Unspecified Disease Control	Calm	Phone	Average
16	M	14	Second intercostal space	Healthy	Unspecified Disease Control	Calm	Adobe Audition	Average
17	M	37	Second intercostal space	Healthy	Exacerbation or/and Uncontrolled	Calm	Phone	Good
18	M	47	Second intercostal space	Bronchial asthma	Exacerbation or/and Uncontrolled	Calm	Phone	Average
19	F	40	Second intercostal space	Healthy	Unspecified Disease Control	Calm	Phone	Average
20	M	12	Second intercostal space	Bronchial asthma	Unspecified Disease Control	Calm	Adobe Audition	Average
21	F	12	Chest from behind	Bronchial asthma	Partially controlled	Calm	Adobe Audition	Average
22	F	25	Second intercostal space	Healthy	Unspecified Disease Control	Calm	Phone	Average
23	M	4	Second intercostal space	Relapsing Obstructive Bronchitis	Unspecified Disease Control	Calm	Phone	Good
24	M	16	Second intercostal space	Bronchial asthma	Partially controlled	Calm	Adobe Audition	Average
25	M	18	Second intercostal space	Bronchial asthma	Exacerbation or/and Uncontrolled	Calm	Web App	Good
26	M	12	Oral cavity	Bronchial asthma	Well-controlled	Calm	Adobe Audition	Average
27	M	4	Second intercostal space	Relapsing Obstructive Bronchitis	Unspecified Disease Control	Calm	Phone	Average
28	M	16	Second intercostal space	Bronchial asthma	Partially controlled	Calm	Adobe Audition	Good
29	M	4	Second intercostal space	Relapsing Obstructive Bronchitis	Unspecified Disease Control	Calm	Phone	Good
30	F	13	Trachea	Bronchial asthma	Well-controlled	Forced	PC	Good
31	F	40	Second intercostal space	Healthy	Unspecified Disease Control	Calm	Phone	Good
32	F	13	Second intercostal space	Bronchial asthma	Well-controlled	Calm	Phone	Average
33	M	4	Second intercostal space	Bronchial asthma	Unspecified Disease Control	Calm	Phone	Average
34	M	12	Oral cavity	Bronchial asthma	Partially controlled	Calm	Adobe Audition	Average
35	M	47	Second intercostal space	Bronchial asthma	Exacerbation or/and Uncontrolled	Calm	Phone	Average
36	M	37	Second intercostal space	Healthy	Exacerbation or/and Uncontrolled	Calm	Phone	Good
37	M	47	Second intercostal space	Bronchial asthma	Exacerbation or/and Uncontrolled	Calm	Phone	Average
38	F	9	Trachea	Bronchial asthma	Well-controlled	Forced	PC	Good
39	F	10	Second intercostal space	Bronchial asthma	Exacerbation or/and Uncontrolled	Calm	Phone	Good
40	M	5	Trachea	Bronchial asthma	Exacerbation or/and Uncontrolled	Calm	PC without special software	Average
41	M	47	Second intercostal space	Bronchial asthma	Exacerbation or/and Uncontrolled	Calm	Phone	Average
42	F	11	Second intercostal space	Bronchial asthma	Well-controlled	Calm	Adobe Audition	Average
43	M	4	Second intercostal space	Relapsing Obstructive Bronchitis	Unspecified Disease Control	Calm	Phone	Good
44	M	14	Second intercostal space	Bronchial asthma	Unspecified Disease Control	Calm	Phone	Good
45	M	4	Second intercostal space	Relapsing Obstructive Bronchitis	Unspecified Disease Control	Calm	Phone	Good
46	M	13	Chest from behind	Bronchial asthma	Partially controlled	Calm	Adobe Audition	Good
47	M	16	Second intercostal space	Bronchial asthma	Partially controlled	Calm	Adobe Audition	Good
48	M	4	Second intercostal space	Relapsing Obstructive Bronchitis	Unspecified Disease Control	Calm	Phone	Good
49	M	47	Second intercostal space	Bronchial asthma	Exacerbation or/and Uncontrolled	Calm	Phone	Average
50	M	5	Second intercostal space	Bronchial asthma	Well-controlled	Calm	PC without special software	Average
51	M	6	Second intercostal space	Bronchial asthma	Unspecified Disease Control	Calm	Phone	Average
52	M	9	Second intercostal space	Bronchial asthma	Partially controlled	Calm	Phone	Average
53	M	47	Second intercostal space	Bronchial asthma	Exacerbation or/and Uncontrolled	Calm	Phone	Good
54	F	13	Oral cavity	Pneumonia	Exacerbation or/and Uncontrolled	Calm	Adobe Audition	Good
55	M	4	Second intercostal space	Relapsing Obstructive Bronchitis	Unspecified Disease Control	Calm	Phone	Good
56	F	40	Second intercostal space	Healthy	Unspecified Disease Control	Calm	Phone	Good
57	M	4	Second intercostal space	Relapsing Obstructive Bronchitis	Unspecified Disease Control	Calm	Phone	Good
58	M	4	Second intercostal space	Relapsing Obstructive Bronchitis	Unspecified Disease Control	Calm	Phone	Average
59	M	4	Second intercostal space	Relapsing Obstructive Bronchitis	Unspecified Disease Control	Calm	Phone	Good
60	M	5	Second intercostal space	Bronchial asthma	Exacerbation or/and Uncontrolled	Calm	PC	Average
61	M	4	Second intercostal space	Relapsing Obstructive Bronchitis	Unspecified Disease Control	Calm	Phone	Average
62	M	10	Second intercostal space	Bronchial asthma	Unspecified Disease Control	Calm	Adobe Audition	Good
63	M	10	Second intercostal space	Bronchial asthma	Unspecified Disease Control	Calm	Adobe Audition	Good
64	M	37	Second intercostal space	Healthy	Exacerbation or/and Uncontrolled	Calm	Phone	Good
65	M	12	Second intercostal space	Bronchial asthma	Unspecified Disease Control	Calm	Adobe Audition	Good
66	M	47	Second intercostal space	Bronchial asthma	Exacerbation or/and Uncontrolled	Calm	Phone	Average
67	M	10	Second intercostal space	Bronchial asthma	Unspecified Disease Control	Calm	Adobe Audition	Good
68	M	12	Chest from behind	Bronchial asthma	Well-controlled	Calm	Adobe Audition	Good
69	M	38	Second intercostal space	Bronchial asthma	Unspecified Disease Control	Calm	Phone	Average
70	M	6	Second intercostal space	Bronchial asthma	Unspecified Disease Control	Calm	Phone	Good
71	M	13	Oral cavity	Bronchial asthma	Exacerbation or/and Uncontrolled	Calm	PC without special software	Average
72	M	31	Chest from behind	Bronchial asthma	Unspecified Disease Control	Calm	Phone	Average
73	M	4	Second intercostal space	Relapsing Obstructive Bronchitis	Unspecified Disease Control	Calm	Phone	Average
74	M	4	Second intercostal space	Relapsing Obstructive Bronchitis	Unspecified Disease Control	Calm	Phone	Average
75	F	11	Oral cavity	Bronchial asthma	Well-controlled	Calm	Adobe Audition	Good
76	M	47	Second intercostal space	Bronchial asthma	Exacerbation or/and Uncontrolled	Calm	Phone	Good
77	M	13	Second intercostal space	Bronchial asthma	Partially controlled	Calm	Adobe Audition	Average
78	M	4	Second intercostal space	Bronchial asthma	Unspecified Disease Control	Calm	Phone	Good
79	M	47	Second intercostal space	Bronchial asthma	Exacerbation or/and Uncontrolled	Calm	Phone	Average
80	M	38	Second intercostal space	Healthy	Unspecified Disease Control	Calm	Phone	Good
81	F	12	Second intercostal space	Bronchial asthma	Partially controlled	Calm	Adobe Audition	Good
82	M	14	Second intercostal space	Bronchial asthma	Exacerbation or/and Uncontrolled	Calm	Adobe Audition	Good
83	M	14	Second intercostal space	Bronchial asthma	Partially controlled	Calm	Adobe Audition	Average
84	M	37	Second intercostal space	Healthy	Exacerbation or/and Uncontrolled	Calm	Phone	Good
85	F	25	Second intercostal space	Healthy	Unspecified Disease Control	Calm	Phone	Good
86	M	14	Second intercostal space	Bronchial asthma	Unspecified Disease Control	Calm	Adobe Audition	Average
87	M	31	Chest from behind	Bronchial asthma	Unspecified Disease Control	Calm	Phone	Good
88	M	14	Second intercostal space	Bronchial asthma	Partially controlled	Calm	Adobe Audition	Average
89	M	2	Chest from behind	Chronic Obstructive Pulmonary Disease	Exacerbation or/and Uncontrolled	Forced	PC	Average
90	M	14	Second intercostal space	Bronchial asthma	Unspecified Disease Control	Calm	Adobe Audition	Average
91	M	38	Second intercostal space	Healthy	Unspecified Disease Control	Calm	Phone	Good
92	M	10	Chest from behind	Bronchial asthma	Unspecified Disease Control	Calm	Adobe Audition	Average
93	M	6	Second intercostal space	Bronchial asthma	Unspecified Disease Control	Calm	Phone	Good
94	M	10	Second intercostal space	Bronchial asthma	Exacerbation or/and Uncontrolled	Calm	Adobe Audition	Good
95	M	10	Second intercostal space	Bronchial asthma	Exacerbation or/and Uncontrolled	Calm	Adobe Audition	Good
96	F	12	Second intercostal space	Bronchial asthma	Partially controlled	Calm	Adobe Audition	Average
97	M	4	Second intercostal space	Relapsing Obstructive Bronchitis	Unspecified Disease Control	Calm	Phone	Average
98	M	31	Second intercostal space	Bronchial asthma	Unspecified Disease Control	Calm	Phone	Good
99	F	12	Second intercostal space	Bronchial asthma	Partially controlled	Calm	Adobe Audition	Good
100	M	14	Second intercostal space	Bronchial asthma	Partially controlled	Calm	Adobe Audition	Average
101	M	14	Second intercostal space	Bronchial asthma	Unspecified Disease Control	Calm	Adobe Audition	Good
102	F	12	Chest from behind	Bronchial asthma	Partially controlled	Calm	Adobe Audition	Average
103	M	31	Chest from behind	Bronchial asthma	Unspecified Disease Control	Calm	Phone	Good
104	M	38	Second intercostal space	Healthy	Unspecified Disease Control	Calm	Phone	Good
105	M	38	Second intercostal space	Healthy	Unspecified Disease Control	Calm	Phone	Good
106	M	38	Second intercostal space	Healthy	Unspecified Disease Control	Calm	Phone	Good
107	M	14	Second intercostal space	Bronchial asthma	Exacerbation or/and Uncontrolled	Calm	Adobe Audition	Average
108	M	0	Chest from behind	Bronchial asthma	Unspecified Disease Control	Calm	Phone	Good
109	M	31	Second intercostal space	Bronchial asthma	Unspecified Disease Control	Calm	Phone	Good
110	M	14	Chest from behind	Bronchial asthma	Unspecified Disease Control	Calm	Adobe Audition	Good
111	M	37	Second intercostal space	Healthy	Exacerbation or/and Uncontrolled	Calm	Phone	Good
112	M	47	Second intercostal space	Bronchial asthma	Exacerbation or/and Uncontrolled	Calm	Phone	Average
113	M	37	Second intercostal space	Healthy	Exacerbation or/and Uncontrolled	Calm	Phone	Good
114	M	14	Chest from behind	Bronchial asthma	Unspecified Disease Control	Calm	Adobe Audition	Average
115	M	10	Chest from behind	Bronchial asthma	Unspecified Disease Control	Calm	Adobe Audition	Average
116	M	37	Second intercostal space	Healthy	Exacerbation or/and Uncontrolled	Calm	Phone	Average
117	M	37	Second intercostal space	Healthy	Exacerbation or/and Uncontrolled	Calm	Adobe Audition	Good
118	M	6	Second intercostal space	Bronchial asthma	Unspecified Disease Control	Calm	Phone	Average
119	M	4	Second intercostal space	Relapsing Obstructive Bronchitis	Unspecified Disease Control	Calm	Phone	Good
120	M	38	Second intercostal space	Healthy	Unspecified Disease Control	Calm	Phone	Good
121	F	12	Chest from behind	Bronchial asthma	Partially controlled	Calm	Adobe Audition	Average
122	M	13	Second intercostal space	Bronchial asthma	Partially controlled	Calm	Adobe Audition	Good
123	M	10	Oral cavity	Bronchial asthma	Unspecified Disease Control	Calm	Adobe Audition	Average
124	M	14	Second intercostal space	Bronchial asthma	Unspecified Disease Control	Calm	Phone	Average
125	M	47	Second intercostal space	Bronchial asthma	Exacerbation or/and Uncontrolled	Calm	Phone	Average
126	M	14	Second intercostal space	Bronchial asthma	Exacerbation or/and Uncontrolled	Calm	Adobe Audition	Good
127	M	14	Chest from behind	Bronchial asthma	Unspecified Disease Control	Calm	Adobe Audition	Good
128	M	14	Oral cavity	Bronchial asthma	Unspecified Disease Control	Calm	Adobe Audition	Average
129	M	6	Second intercostal space	Bronchial asthma	Unspecified Disease Control	Calm	Phone	Good
130	M	14	Second intercostal space	Bronchial asthma	Unspecified Disease Control	Calm	Adobe Audition	Good
131	M	47	Second intercostal space	Bronchial asthma	Exacerbation or/and Uncontrolled	Calm	Phone	Average
132	M	6	Second intercostal space	Bronchial asthma	Unspecified Disease Control	Calm	Phone	Good
133	M	14	Second intercostal space	Bronchial asthma	Unspecified Disease Control	Calm	Adobe Audition	Good
134	M	12	Chest from behind	Relapsing Obstructive Bronchitis	Exacerbation or/and Uncontrolled	Calm	Adobe Audition	Good
135	M	31	Second intercostal space	Bronchial asthma	Unspecified Disease Control	Calm	Phone	Good
136	M	14	Second intercostal space	Bronchial asthma	Unspecified Disease Control	Calm	Adobe Audition	Good
137	M	38	Second intercostal space	Healthy	Unspecified Disease Control	Calm	Phone	Average
138	F	13	Second intercostal space	Bronchial asthma	Well-controlled	Calm	PC without special software	Average
139	F	14	Chest from behind	Bronchial asthma	Exacerbation or/and Uncontrolled	Calm	Adobe Audition	Good
140	M	14	Oral cavity	Bronchial asthma	Unspecified Disease Control	Calm	Adobe Audition	Average
141	M	38	Second intercostal space	Healthy	Unspecified Disease Control	Calm	Phone	Good
142	F	12	Oral cavity	Bronchial asthma	Partially controlled	Calm	Adobe Audition	Average
143	M	37	Second intercostal space	Healthy	Exacerbation or/and Uncontrolled	Calm	Phone	Good
144	M	5	Second intercostal space	Bronchial asthma	Exacerbation or/and Uncontrolled	Calm	PC without special software	Average
145	M	47	Second intercostal space	Bronchial asthma	Exacerbation or/and Uncontrolled	Calm	Phone	Average
146	M	37	Second intercostal space	Healthy	Exacerbation or/and Uncontrolled	Calm	Phone	Average
147	F	15	Second intercostal space	Bronchial asthma	Exacerbation or/and Uncontrolled	Calm	Adobe Audition	Average
148	F	15	Second intercostal space	Bronchial asthma	Exacerbation or/and Uncontrolled	Calm	Adobe Audition	Average
149	M	6	Second intercostal space	Bronchial asthma	Unspecified Disease Control	Calm	Phone	Average
150	M	6	Second intercostal space	Bronchial asthma	Unspecified Disease Control	Calm	Phone	Good
151	M	14	Second intercostal space	Bronchial asthma	Unspecified Disease Control	Calm	Phone	Good
152	M	16	Second intercostal space	Bronchial asthma	Exacerbation or/and Uncontrolled	Calm	Adobe Audition	Average
153	F	12	Second intercostal space	Relapsing Obstructive Bronchitis	Exacerbation or/and Uncontrolled	Calm	Adobe Audition	Good
154	M	20	Second intercostal space	Healthy	Unspecified Disease Control	Calm	Phone	Average
155	M	37	Second intercostal space	Healthy	Exacerbation or/and Uncontrolled	Calm	Phone	Average
156	M	16	Second intercostal space	Bronchial asthma	Exacerbation or/and Uncontrolled	Calm	Adobe Audition	Good
157	M	31	Second intercostal space	Bronchial asthma	Unspecified Disease Control	Calm	Phone	Average
158	M	7	Trachea	Bronchial asthma	Well-controlled	Calm	PC	Good
159	M	10	Second intercostal space	Bronchial asthma	Exacerbation or/and Uncontrolled	Calm	Adobe Audition	Average
160	M	3	Chest from behind	Relapsing Obstructive Bronchitis	Partially controlled	Calm	PC without special software	Good
161	M	14	Chest from behind	Bronchial asthma	Unspecified Disease Control	Calm	Adobe Audition	Average
162	M	16	Second intercostal space	Bronchial asthma	Exacerbation or/and Uncontrolled	Calm	Adobe Audition	Average
163	M	14	Second intercostal space	Bronchial asthma	Unspecified Disease Control	Calm	Adobe Audition	Average
164	M	13	Second intercostal space	Bronchial asthma	Unspecified Disease Control	Calm	Phone	Good
165	F	13	Second intercostal space	Bronchial asthma	Well-controlled	Calm	Phone	Average
166	F	6	Second intercostal space	Healthy	Unspecified Disease Control	Calm	Phone	Average
167	M	16	Second intercostal space	Bronchial asthma	Exacerbation or/and Uncontrolled	Calm	Adobe Audition	Average
168	F	6	Second intercostal space	Healthy	Unspecified Disease Control	Calm	Phone	Average
169	F	38	Second intercostal space	Healthy	Unspecified Disease Control	Calm	Phone	Good
170	F	25	Second intercostal space	Healthy	Unspecified Disease Control	Calm	Phone	Average
171	M	4	Second intercostal space	Relapsing Obstructive Bronchitis	Unspecified Disease Control	Calm	Phone	Good
172	M	0	Second intercostal space	Bronchial asthma	Unspecified Disease Control	Calm	Adobe Audition	Good
173	M	39	Second intercostal space	Healthy	Unspecified Disease Control	Calm	Phone	Good
174	M	16	Second intercostal space	Bronchial asthma	Exacerbation or/and Uncontrolled	Calm	Adobe Audition	Good
175	M	14	Second intercostal space	Bronchial asthma	Unspecified Disease Control	Calm	Adobe Audition	Average
176	M	16	Second intercostal space	Bronchial asthma	Exacerbation or/and Uncontrolled	Calm	Adobe Audition	Average
177	F	24	Second intercostal space	Healthy	Unspecified Disease Control	Calm	Phone	Good
178	M	31	Second intercostal space	Bronchial asthma	Unspecified Disease Control	Calm	Phone	Good
179	M	14	Second intercostal space	Bronchial asthma	Unspecified Disease Control	Calm	Adobe Audition	Average
180	M	0	Second intercostal space	Bronchial asthma	Unspecified Disease Control	Calm	Adobe Audition	Good
181	M	47	Second intercostal space	Bronchial asthma	Exacerbation or/and Uncontrolled	Calm	Phone	Good
182	M	0	Second intercostal space	Bronchial asthma	Unspecified Disease Control	Calm	Adobe Audition	Good
183	F	14	Second intercostal space	Healthy	Unspecified Disease Control	Calm	Phone	Good
184	M	16	Second intercostal space	Bronchial asthma	Exacerbation or/and Uncontrolled	Calm	Adobe Audition	Average
185	F	12	Second intercostal space	Relapsing Obstructive Bronchitis	Exacerbation or/and Uncontrolled	Calm	Adobe Audition	Good
186	M	0	Oral cavity	Bronchial asthma	Unspecified Disease Control	Calm	Phone	Average
187	M	11	Second intercostal space	Bronchial asthma	Unspecified Disease Control	Calm	Adobe Audition	Average
188	M	31	Second intercostal space	Bronchial asthma	Unspecified Disease Control	Calm	Phone	Average
189	M	11	Second intercostal space	Bronchial asthma	Unspecified Disease Control	Calm	Adobe Audition	Good
190	F	25	Second intercostal space	Healthy	Unspecified Disease Control	Calm	Phone	Good
191	M	37	Second intercostal space	Healthy	Exacerbation or/and Uncontrolled	Calm	Phone	Good
192	F	15	Second intercostal space	Bronchial asthma	Unspecified Disease Control	Calm	Web App	Average
193	M	6	Second intercostal space	Bronchial asthma	Unspecified Disease Control	Calm	Phone	Average
194	M	16	Second intercostal space	Bronchial asthma	Exacerbation or/and Uncontrolled	Calm	Adobe Audition	Average
195	M	4	Second intercostal space	Relapsing Obstructive Bronchitis	Unspecified Disease Control	Calm	Phone	Average
196	M	47	Second intercostal space	Bronchial asthma	Exacerbation or/and Uncontrolled	Calm	Phone	Average
197	M	15	Second intercostal space	Bronchial asthma	Unspecified Disease Control	Calm	Web App	Good
198	M	6	Second intercostal space	Bronchial asthma	Unspecified Disease Control	Calm	Phone	Average
199	F	38	Second intercostal space	Healthy	Unspecified Disease Control	Calm	Phone	Good
200	M	6	Second intercostal space	Bronchial asthma	Unspecified Disease Control	Calm	Phone	Average
201	M	11	Chest from behind	Bronchial asthma	Unspecified Disease Control	Calm	Adobe Audition	Average
202	M	16	Chest from behind	Bronchial asthma	Exacerbation or/and Uncontrolled	Calm	Adobe Audition	Average
203	M	37	Second intercostal space	Healthy	Exacerbation or/and Uncontrolled	Calm	Phone	Good
204	M	31	Second intercostal space	Bronchial asthma	Unspecified Disease Control	Calm	Phone	Good
205	M	4	Second intercostal space	Bronchial asthma	Unspecified Disease Control	Calm	Adobe Audition	Average
206	M	4	Second intercostal space	Bronchial asthma	Unspecified Disease Control	Calm	Adobe Audition	Average
207	M	9	Second intercostal space	Bronchial asthma	Unspecified Disease Control	Calm	Adobe Audition	Average
208	M	11	Chest from behind	Bronchial asthma	Unspecified Disease Control	Calm	Adobe Audition	Average
209	M	9	Second intercostal space	Bronchial asthma	Unspecified Disease Control	Calm	Adobe Audition	Good
210	M	16	Second intercostal space	Bronchial asthma	Exacerbation or/and Uncontrolled	Calm	Adobe Audition	Good
211	M	16	Chest from behind	Bronchial asthma	Exacerbation or/and Uncontrolled	Calm	Adobe Audition	Average
212	M	0	Oral cavity	Bronchial asthma	Unspecified Disease Control	Calm	Phone	Good
213	M	9	Second intercostal space	Bronchial asthma	Unspecified Disease Control	Calm	Adobe Audition	Good
214	F	8	Oral cavity	Bronchial asthma	Partially controlled	Calm	Adobe Audition	Good
215	M	4	Second intercostal space	Relapsing Obstructive Bronchitis	Unspecified Disease Control	Calm	Phone	Good
216	M	6	Second intercostal space	Bronchial asthma	Unspecified Disease Control	Calm	Phone	Average
217	M	4	Second intercostal space	Relapsing Obstructive Bronchitis	Unspecified Disease Control	Calm	Phone	Average
218	M	11	Oral cavity	Bronchial asthma	Unspecified Disease Control	Calm	Adobe Audition	Good
219	M	14	Second intercostal space	Bronchial asthma	Unspecified Disease Control	Calm	Adobe Audition	Average
220	F	10	Oral cavity	Bronchial asthma	Exacerbation or/and Uncontrolled	Calm	Adobe Audition	Average
221	F	7	Second intercostal space	Healthy	Unspecified Disease Control	Calm	Web App	Good
222	F	15	Chest from behind	Bronchial asthma	Partially controlled	Calm	Adobe Audition	Average
223	M	12	Oral cavity	Bronchial asthma	Partially controlled	Calm	Adobe Audition	Average
224	M	31	Second intercostal space	Bronchial asthma	Unspecified Disease Control	Calm	Phone	Good
225	M	16	Oral cavity	Bronchial asthma	Exacerbation or/and Uncontrolled	Calm	Adobe Audition	Good
226	M	6	Second intercostal space	Bronchial asthma	Unspecified Disease Control	Calm	Phone	Average
227	M	11	Oral cavity	Bronchial asthma	Unspecified Disease Control	Calm	Adobe Audition	Average
228	M	0	Oral cavity	Bronchial asthma	Unspecified Disease Control	Calm	Phone	Good
229	F	14	Chest from behind	Bronchial asthma	Exacerbation or/and Uncontrolled	Calm	Adobe Audition	Average
230	M	9	Oral cavity	Bronchial asthma	Exacerbation or/and Uncontrolled	Calm	Phone	Average
231	M	47	Second intercostal space	Bronchial asthma	Exacerbation or/and Uncontrolled	Calm	Phone	Good
232	F	10	Oral cavity	Bronchial asthma	Exacerbation or/and Uncontrolled	Calm	Adobe Audition	Good
233	F	10	Oral cavity	Bronchial asthma	Exacerbation or/and Uncontrolled	Calm	Adobe Audition	Average
234	M	9	Chest from behind	Bronchial asthma	Unspecified Disease Control	Calm	Adobe Audition	Average
235	M	9	Chest from behind	Bronchial asthma	Unspecified Disease Control	Calm	Adobe Audition	Average
236	M	10	Second intercostal space	Bronchial asthma	Unspecified Disease Control	Calm	Adobe Audition	Good
237	F	12	Second intercostal space	Relapsing Obstructive Bronchitis	Exacerbation or/and Uncontrolled	Calm	Adobe Audition	Good
238	M	31	Second intercostal space	Bronchial asthma	Unspecified Disease Control	Calm	Phone	Average
239	M	39	Second intercostal space	Healthy	Unspecified Disease Control	Calm	Phone	Average
240	M	10	Second intercostal space	Bronchial asthma	Exacerbation or/and Uncontrolled	Calm	Adobe Audition	Good
241	M	14	Second intercostal space	Bronchial asthma	Unspecified Disease Control	Calm	Adobe Audition	Average
242	M	31	Oral cavity	Bronchial asthma	Unspecified Disease Control	Calm	Phone	Good
243	M	37	Second intercostal space	Healthy	Exacerbation or/and Uncontrolled	Calm	Phone	Good
244	M	37	Second intercostal space	Healthy	Exacerbation or/and Uncontrolled	Calm	Phone	Good
245	M	10	Second intercostal space	Bronchial asthma	Exacerbation or/and Uncontrolled	Calm	Adobe Audition	Good
246	M	12	Second intercostal space	Bronchial asthma	Partially controlled	Calm	Adobe Audition	Good
247	M	4	Second intercostal space	Relapsing Obstructive Bronchitis	Unspecified Disease Control	Calm	Phone	Average
248	M	9	Oral cavity	Bronchial asthma	Unspecified Disease Control	Calm	Adobe Audition	Average
249	M	10	Second intercostal space	Bronchial asthma	Unspecified Disease Control	Calm	Adobe Audition	Average
250	M	10	Second intercostal space	Bronchial asthma	Exacerbation or/and Uncontrolled	Calm	Adobe Audition	Average
251	M	47	Second intercostal space	Bronchial asthma	Exacerbation or/and Uncontrolled	Calm	Phone	Good
252	F	13	Second intercostal space	Bronchial asthma	Well-controlled	Calm	Phone	Good
253	M	4	Oral cavity	Bronchial asthma	Unspecified Disease Control	Calm	Adobe Audition	Average
254	M	31	Second intercostal space	Bronchial asthma	Unspecified Disease Control	Calm	Phone	Good
255	M	39	Second intercostal space	Healthy	Unspecified Disease Control	Calm	Phone	Good
256	M	13	Oral cavity	Bronchial asthma	Partially controlled	Calm	Adobe Audition	Average
257	M	12	Chest from behind	Bronchial asthma	Well-controlled	Calm	Adobe Audition	Good
258	M	13	Chest from behind	Bronchial asthma	Partially controlled	Calm	Adobe Audition	Good
259	F	12	Second intercostal space	Healthy	Unspecified Disease Control	Calm	Adobe Audition	Average
260	M	4	Second intercostal space	Relapsing Obstructive Bronchitis	Unspecified Disease Control	Calm	Phone	Average
261	M	4	Second intercostal space	Bronchial asthma	Unspecified Disease Control	Calm	Phone	Good
262	F	13	Second intercostal space	Bronchial asthma	Well-controlled	Calm	Phone	Average
263	M	10	Oral cavity	Bronchial asthma	Unspecified Disease Control	Calm	Adobe Audition	Average
264	M	10	Oral cavity	Bronchial asthma	Unspecified Disease Control	Calm	Adobe Audition	Average
265	M	31	Second intercostal space	Bronchial asthma	Unspecified Disease Control	Calm	Phone	Good
266	M	4	Second intercostal space	Relapsing Obstructive Bronchitis	Unspecified Disease Control	Calm	Phone	Average
267	F	3	Second intercostal space	Bronchial asthma	Exacerbation or/and Uncontrolled	Calm	PC without special software	Good
268	M	10	Oral cavity	Bronchial asthma	Exacerbation or/and Uncontrolled	Calm	Adobe Audition	Average
269	M	10	Oral cavity	Bronchial asthma	Exacerbation or/and Uncontrolled	Calm	Adobe Audition	Average
270	F	8	Chest from behind	Bronchial asthma	Partially controlled	Calm	Adobe Audition	Good
271	M	10	Oral cavity	Bronchial asthma	Exacerbation or/and Uncontrolled	Calm	Adobe Audition	Average
272	F	3	Second intercostal space	Bronchial asthma	Exacerbation or/and Uncontrolled	Calm	PC without special software	Average
273	M	8	Second intercostal space	Bronchial asthma	Unspecified Disease Control	Calm	Phone	Average
274	F	5	Second intercostal space	Bronchial asthma	Well-controlled	Calm	PC without special software	Average
275	F	13	Second intercostal space	Bronchial asthma	Well-controlled	Calm	Phone	Good
276	F	12	Second intercostal space	Bronchial asthma	Unspecified Disease Control	Calm	Adobe Audition	Average
277	F	12	Second intercostal space	Bronchial asthma	Unspecified Disease Control	Calm	Adobe Audition	Good
278	M	3	Second intercostal space	Bronchial asthma	Exacerbation or/and Uncontrolled	Forced	PC	Average
279	F	12	Second intercostal space	Bronchial asthma	Unspecified Disease Control	Calm	Adobe Audition	Good
280	M	31	Second intercostal space	Bronchial asthma	Unspecified Disease Control	Calm	Phone	Good
281	M	31	Second intercostal space	Bronchial asthma	Unspecified Disease Control	Calm	Phone	Good
282	M	47	Second intercostal space	Bronchial asthma	Exacerbation or/and Uncontrolled	Calm	Phone	Average
283	M	12	Oral cavity	Bronchial asthma	Well-controlled	Calm	Adobe Audition	Average
284	F	13	Second intercostal space	Bronchial asthma	Unspecified Disease Control	Calm	Adobe Audition	Average
285	F	13	Second intercostal space	Bronchial asthma	Unspecified Disease Control	Calm	Adobe Audition	Average
286	F	15	Second intercostal space	Bronchial asthma	Partially controlled	Calm	Adobe Audition	Average
287	M	39	Second intercostal space	Healthy	Unspecified Disease Control	Calm	Phone	Average
288	M	4	Second intercostal space	Relapsing Obstructive Bronchitis	Unspecified Disease Control	Calm	Phone	Average
289	F	12	Chest from behind	Bronchial asthma	Unspecified Disease Control	Calm	Adobe Audition	Good
290	F	13	Chest from behind	Bronchial asthma	Unspecified Disease Control	Calm	Adobe Audition	Average
291	F	3	Second intercostal space	Bronchial asthma	Exacerbation or/and Uncontrolled	Calm	PC without special software	Average
292	F	13	Chest from behind	Bronchial asthma	Unspecified Disease Control	Calm	Adobe Audition	Average
293	M	31	Second intercostal space	Bronchial asthma	Unspecified Disease Control	Calm	Phone	Good
294	M	4	Second intercostal space	Relapsing Obstructive Bronchitis	Unspecified Disease Control	Calm	Phone	Good
295	M	31	Second intercostal space	Bronchial asthma	Unspecified Disease Control	Calm	Phone	Good
296	M	39	Chest from behind	Healthy	Unspecified Disease Control	Calm	Phone	Average
297	F	12	Chest from behind	Bronchial asthma	Unspecified Disease Control	Calm	Adobe Audition	Good
298	M	7	Second intercostal space	Bronchial asthma	Well-controlled	Calm	PC	Good
299	F	12	Chest from behind	Bronchial asthma	Unspecified Disease Control	Calm	Adobe Audition	Average
300	F	7	Second intercostal space	Healthy	Unspecified Disease Control	Calm	Phone	Good
301	F	14	Second intercostal space	Healthy	Unspecified Disease Control	Calm	Phone	Average
302	F	8	Second intercostal space	Bronchial asthma	Partially controlled	Calm	Adobe Audition	Average
303	M	13	Second intercostal space	Bronchial asthma	Partially controlled	Calm	Adobe Audition	Good
304	F	14	Second intercostal space	Healthy	Unspecified Disease Control	Calm	Phone	Good
305	M	6	Second intercostal space	Bronchial asthma	Unspecified Disease Control	Calm	Phone	Average
306	F	8	Second intercostal space	Bronchial asthma	Partially controlled	Calm	Adobe Audition	Average
307	F	12	Oral cavity	Bronchial asthma	Unspecified Disease Control	Calm	Adobe Audition	Average
308	M	31	Second intercostal space	Bronchial asthma	Unspecified Disease Control	Calm	Phone	Average
309	F	11	Oral cavity	Bronchial asthma	Well-controlled	Calm	Adobe Audition	Average
310	M	31	Second intercostal space	Bronchial asthma	Unspecified Disease Control	Calm	Phone	Good
311	F	12	Oral cavity	Bronchial asthma	Unspecified Disease Control	Calm	Adobe Audition	Average
312	M	14	Second intercostal space	Bronchial asthma	Exacerbation or/and Uncontrolled	Calm	PC without special software	Good
313	M	47	Second intercostal space	Bronchial asthma	Exacerbation or/and Uncontrolled	Calm	Phone	Good
314	F	15	Chest from behind	Bronchial asthma	Partially controlled	Calm	Adobe Audition	Average
315	M	4	Second intercostal space	Relapsing Obstructive Bronchitis	Unspecified Disease Control	Calm	Phone	Average
316	M	31	Second intercostal space	Bronchial asthma	Unspecified Disease Control	Calm	Phone	Good
317	M	14	Second intercostal space	Bronchial asthma	Unspecified Disease Control	Calm	Adobe Audition	Good
318	F	11	Oral cavity	Bronchial asthma	Well-controlled	Calm	Adobe Audition	Average
319	M	31	Second intercostal space	Bronchial asthma	Unspecified Disease Control	Calm	Phone	Average
320	F	13	Oral cavity	Pneumonia	Exacerbation or/and Uncontrolled	Calm	Adobe Audition	Average
321	F	11	Oral cavity	Bronchial asthma	Well-controlled	Calm	Adobe Audition	Average
322	M	47	Second intercostal space	Bronchial asthma	Exacerbation or/and Uncontrolled	Calm	Phone	Average
323	F	7	Chest from behind	Relapsing Obstructive Bronchitis	Unspecified Disease Control	Calm	PC without special software	Average
324	M	14	Second intercostal space	Bronchial asthma	Unspecified Disease Control	Calm	Adobe Audition	Good
325	M	4	Second intercostal space	Relapsing Obstructive Bronchitis	Unspecified Disease Control	Calm	Phone	Average
326	M	37	Second intercostal space	Healthy	Exacerbation or/and Uncontrolled	Calm	Phone	Good
327	F	11	Oral cavity	Bronchial asthma	Well-controlled	Calm	Adobe Audition	Average
328	M	11	Second intercostal space	Healthy	Unspecified Disease Control	Calm	PC without special software	Average
329	M	8	Second intercostal space	Bronchial asthma	Partially controlled	Calm	Adobe Audition	Average
330	M	14	Chest from behind	Bronchial asthma	Unspecified Disease Control	Calm	Adobe Audition	Average
331	M	8	Second intercostal space	Healthy	Unspecified Disease Control	Forced	PC without special software	Average
332	M	4	Second intercostal space	Relapsing Obstructive Bronchitis	Unspecified Disease Control	Calm	Phone	Average
333	M	31	Second intercostal space	Bronchial asthma	Unspecified Disease Control	Calm	Phone	Good
334	M	12	Chest from behind	Healthy	Unspecified Disease Control	Calm	Adobe Audition	Average
335	M	6	Second intercostal space	Bronchial asthma	Unspecified Disease Control	Calm	Phone	Average
336	F	8	Oral cavity	Bronchial asthma	Partially controlled	Calm	Adobe Audition	Average
337	M	37	Second intercostal space	Healthy	Exacerbation or/and Uncontrolled	Calm	Phone	Good
338	M	31	Second intercostal space	Bronchial asthma	Unspecified Disease Control	Calm	Phone	Good
339	M	14	Chest from behind	Bronchial asthma	Unspecified Disease Control	Calm	Adobe Audition	Average
340	M	4	Second intercostal space	Relapsing Obstructive Bronchitis	Unspecified Disease Control	Calm	Phone	Average
341	F	13	Second intercostal space	Bronchial asthma	Well-controlled	Calm	Phone	Average
342	M	12	Second intercostal space	Relapsing Obstructive Bronchitis	Exacerbation or/and Uncontrolled	Calm	Adobe Audition	Average
343	M	12	Second intercostal space	Relapsing Obstructive Bronchitis	Exacerbation or/and Uncontrolled	Calm	Adobe Audition	Average
344	F	9	Second intercostal space	Bronchial asthma	Unspecified Disease Control	Calm	Web App	Good
345	M	9	Chest from behind	Bronchial asthma	Unspecified Disease Control	Calm	PC without special software	Good
346	M	37	Second intercostal space	Healthy	Exacerbation or/and Uncontrolled	Calm	Phone	Good
347	M	10	Chest from behind	Bronchial asthma	Exacerbation or/and Uncontrolled	Calm	Phone	Average
348	F	10	Second intercostal space	Bronchial asthma	Partially controlled	Calm	Adobe Audition	Average
349	M	31	Second intercostal space	Bronchial asthma	Unspecified Disease Control	Calm	Phone	Average
350	F	5	Trachea	Healthy	Unspecified Disease Control	Calm	PC without special software	Average
351	F	10	Second intercostal space	Pneumonia	Unspecified Disease Control	Forced	PC without special software	Average
352	M	38	Second intercostal space	Healthy	Unspecified Disease Control	Calm	Phone	Good
353	M	5	Trachea	Bronchial asthma	Well-controlled	Calm	PC	Good
354	F	6	Second intercostal space	Bronchial asthma	Unspecified Disease Control	Calm	Adobe Audition	Good
355	M	37	Second intercostal space	Healthy	Exacerbation or/and Uncontrolled	Calm	Phone	Good
356	M	38	Second intercostal space	Healthy	Unspecified Disease Control	Calm	Phone	Good
357	M	37	Second intercostal space	Healthy	Exacerbation or/and Uncontrolled	Calm	Adobe Audition	Average
358	M	12	Second intercostal space	Relapsing Obstructive Bronchitis	Exacerbation or/and Uncontrolled	Calm	Adobe Audition	Average
359	F	6	Second intercostal space	Bronchial asthma	Unspecified Disease Control	Calm	Adobe Audition	Good
360	M	12	Oral cavity	Bronchial asthma	Partially controlled	Calm	Adobe Audition	Average
361	M	4	Second intercostal space	Relapsing Obstructive Bronchitis	Unspecified Disease Control	Calm	Phone	Average
362	M	37	Second intercostal space	Healthy	Exacerbation or/and Uncontrolled	Calm	Phone	Good
363	M	8	Second intercostal space	Bronchial asthma	Exacerbation or/and Uncontrolled	Calm	PC without special software	Good
364	M	9	Chest from behind	Bronchial asthma	Unspecified Disease Control	Calm	PC without special software	Average
365	M	4	Second intercostal space	Relapsing Obstructive Bronchitis	Unspecified Disease Control	Calm	Phone	Good
366	M	47	Second intercostal space	Bronchial asthma	Exacerbation or/and Uncontrolled	Calm	Phone	Average
367	M	6	Second intercostal space	Bronchial asthma	Unspecified Disease Control	Calm	Phone	Average
368	M	38	Second intercostal space	Healthy	Unspecified Disease Control	Calm	Phone	Average
369	F	15	Oral cavity	Bronchial asthma	Unspecified Disease Control	Calm	Web App	Average
370	M	47	Second intercostal space	Bronchial asthma	Exacerbation or/and Uncontrolled	Calm	Phone	Average
371	M	38	Second intercostal space	Healthy	Unspecified Disease Control	Calm	Phone	Average
372	M	5	Chest from behind	Bronchial asthma	Well-controlled	Calm	PC without special software	Average
373	M	12	Second intercostal space	Healthy	Unspecified Disease Control	Calm	PC without special software	Average
374	F	6	Chest from behind	Bronchial asthma	Unspecified Disease Control	Calm	Adobe Audition	Average
375	M	8	Chest from behind	Bronchial asthma	Unspecified Disease Control	Calm	PC without special software	Good
376	F	6	Chest from behind	Bronchial asthma	Unspecified Disease Control	Calm	Adobe Audition	Good
377	M	47	Second intercostal space	Bronchial asthma	Exacerbation or/and Uncontrolled	Calm	Phone	Average
378	M	47	Second intercostal space	Bronchial asthma	Exacerbation or/and Uncontrolled	Calm	Phone	Average
379	F	6	Oral cavity	Bronchial asthma	Unspecified Disease Control	Calm	Adobe Audition	Average
380	F	13	Second intercostal space	Bronchial asthma	Well-controlled	Calm	Phone	Average
381	M	2	Trachea	Relapsing Obstructive Bronchitis	Partially controlled	Forced	PC without special software	Average
382	M	22	Second intercostal space	Healthy	Unspecified Disease Control	Calm	Web App	Average
383	F	5	Second intercostal space	Relapsing Obstructive Bronchitis	Unspecified Disease Control	Calm	Adobe Audition	Average
384	M	10	Second intercostal space	Bronchial asthma	Unspecified Disease Control	Calm	PC without special software	Good
385	F	8	Second intercostal space	Relapsing Obstructive Bronchitis	Unspecified Disease Control	Calm	Phone	Average
386	M	39	Chest from behind	Healthy	Unspecified Disease Control	Calm	Phone	Average
387	M	9	Second intercostal space	Bronchial asthma	Unspecified Disease Control	Calm	PC without special software	Good
388	F	8	Second intercostal space	Relapsing Obstructive Bronchitis	Unspecified Disease Control	Calm	Phone	Average
389	M	47	Second intercostal space	Bronchial asthma	Exacerbation or/and Uncontrolled	Calm	Phone	Average
390	M	4	Second intercostal space	Relapsing Obstructive Bronchitis	Unspecified Disease Control	Calm	Phone	Average
391	M	47	Second intercostal space	Bronchial asthma	Exacerbation or/and Uncontrolled	Calm	Phone	Good
392	M	6	Second intercostal space	Bronchial asthma	Unspecified Disease Control	Calm	Phone	Average
393	M	11	Second intercostal space	Bronchial asthma	Unspecified Disease Control	Calm	Phone	Average
394	M	39	Second intercostal space	Healthy	Unspecified Disease Control	Calm	Phone	Average
395	M	47	Second intercostal space	Bronchial asthma	Exacerbation or/and Uncontrolled	Calm	Phone	Average
396	M	8	Second intercostal space	Bronchial asthma	Unspecified Disease Control	Calm	Adobe Audition	Good
397	F	13	Second intercostal space	Pneumonia	Exacerbation or/and Uncontrolled	Calm	Adobe Audition	Average
398	M	8	Second intercostal space	Bronchial asthma	Unspecified Disease Control	Calm	Adobe Audition	Good
399	M	47	Second intercostal space	Bronchial asthma	Exacerbation or/and Uncontrolled	Calm	Phone	Good
400	M	8	Second intercostal space	Bronchial asthma	Unspecified Disease Control	Calm	Adobe Audition	Good
401	F	14	Second intercostal space	Healthy	Unspecified Disease Control	Calm	Phone	Good
402	M	8	Chest from behind	Bronchial asthma	Unspecified Disease Control	Calm	Adobe Audition	Average
403	M	15	Trachea	Bronchial asthma	Exacerbation or/and Uncontrolled	Forced	PC without special software	Average
404	F	12	Second intercostal space	Bronchial asthma	Unspecified Disease Control	Calm	Web App	Average
405	M	14	Second intercostal space	Bronchial asthma	Unspecified Disease Control	Calm	Phone	Good
406	M	9	Second intercostal space	Bronchial asthma	Well-controlled	Calm	Phone	Good
407	M	11	Second intercostal space	Bronchial asthma	Unspecified Disease Control	Calm	Phone	Average
408	M	4	Second intercostal space	Bronchial asthma	Unspecified Disease Control	Calm	Phone	Good
409	F	14	Second intercostal space	Healthy	Unspecified Disease Control	Calm	Phone	Good
410	M	14	Second intercostal space	Bronchial asthma	Unspecified Disease Control	Calm	Phone	Average
411	M	8	Second intercostal space	Blind	Unspecified Disease Control	Calm	Phone	Average
412	M	8	Second intercostal space	Blind	Unspecified Disease Control	Calm	Phone	Good
413	M	8	Second intercostal space	Blind	Unspecified Disease Control	Calm	Phone	Average
414	M	10	Second intercostal space	Bronchial asthma	Exacerbation or/and Uncontrolled	Calm	Phone	Average
415	M	37	Second intercostal space	Healthy	Exacerbation or/and Uncontrolled	Calm	Phone	Good
416	M	11	Second intercostal space	Healthy	Unspecified Disease Control	Calm	PC without special software	Good
417	M	11	Second intercostal space	Bronchial asthma	Unspecified Disease Control	Calm	Phone	Good
418	M	47	Second intercostal space	Bronchial asthma	Exacerbation or/and Uncontrolled	Calm	Phone	Average
419	F	13	Second intercostal space	Pneumonia	Exacerbation or/and Uncontrolled	Calm	Adobe Audition	Good
420	M	4	Second intercostal space	Bronchial asthma	Unspecified Disease Control	Calm	Phone	Good
421	M	14	Second intercostal space	Bronchial asthma	Unspecified Disease Control	Calm	Phone	Good
422	M	5	Second intercostal space	Healthy	Unspecified Disease Control	Calm	Phone	Average
423	M	10	Second intercostal space	Bronchial asthma	Partially controlled	Calm	Phone	Good
424	F	15	Chest from behind	Bronchial asthma	Exacerbation or/and Uncontrolled	Calm	Adobe Audition	Average
425	F	7	Chest from behind	Healthy	Unspecified Disease Control	Calm	Phone	Good
426	M	5	Second intercostal space	Healthy	Unspecified Disease Control	Calm	Phone	Average
427	F	14	Trachea	Bronchial asthma	Exacerbation or/and Uncontrolled	Forced	PC	Average
428	M	5	Second intercostal space	Healthy	Unspecified Disease Control	Calm	Phone	Good
429	F	9	Second intercostal space	Relapsing Obstructive Bronchitis	Unspecified Disease Control	Calm	Adobe Audition	Good
430	M	4	Second intercostal space	Relapsing Obstructive Bronchitis	Unspecified Disease Control	Calm	Phone	Average
431	M	47	Second intercostal space	Bronchial asthma	Exacerbation or/and Uncontrolled	Calm	Phone	Average
432	F	9	Second intercostal space	Relapsing Obstructive Bronchitis	Unspecified Disease Control	Calm	Adobe Audition	Good
433	F	9	Second intercostal space	Relapsing Obstructive Bronchitis	Unspecified Disease Control	Calm	PC without special software	Average
434	F	25	Second intercostal space	Healthy	Unspecified Disease Control	Calm	Phone	Average
435	M	13	Second intercostal space	Bronchial asthma	Partially controlled	Calm	Adobe Audition	Good
436	F	25	Second intercostal space	Healthy	Unspecified Disease Control	Calm	Phone	Average
437	F	14	Second intercostal space	Healthy	Unspecified Disease Control	Calm	Phone	Average
438	F	13	Trachea	Bronchial asthma	Well-controlled	Calm	PC without special software	Average
439	M	13	Second intercostal space	Bronchial asthma	Partially controlled	Calm	Adobe Audition	Average
440	M	10	Second intercostal space	Bronchial asthma	Exacerbation or/and Uncontrolled	Calm	Phone	Average
441	M	13	Second intercostal space	Bronchial asthma	Partially controlled	Calm	Adobe Audition	Average
442	F	7	Second intercostal space	Healthy	Unspecified Disease Control	Calm	Adobe Audition	Good
443	M	3	Chest from behind	Relapsing Obstructive Bronchitis	Partially controlled	Calm	PC without special software	Average
444	M	3	Second intercostal space	Relapsing Obstructive Bronchitis	Partially controlled	Forced	PC without special software	Average
445	F	13	Second intercostal space	Bronchial asthma	Well-controlled	Calm	Phone	Good
446	F	5	Chest from behind	Bronchial asthma	Well-controlled	Calm	PC without special software	Average
447	F	12	Chest from behind	Bronchial asthma	Exacerbation or/and Uncontrolled	Calm	PC without special software	Average
448	M	13	Chest from behind	Bronchial asthma	Partially controlled	Calm	Adobe Audition	Average
449	M	13	Chest from behind	Bronchial asthma	Partially controlled	Calm	Adobe Audition	Average
450	F	12	Second intercostal space	Bronchial asthma	Exacerbation or/and Uncontrolled	Calm	PC without special software	Good
451	M	8	Oral cavity	Bronchial asthma	Unspecified Disease Control	Calm	Adobe Audition	Average
452	F	11	Second intercostal space	Bronchial asthma	Partially controlled	Calm	PC without special software	Average
453	F	15	Oral cavity	Bronchial asthma	Unspecified Disease Control	Calm	Web App	Average
454	F	4	Second intercostal space	Bronchial asthma	Unspecified Disease Control	Calm	Phone	Average
455	F	0	Oral cavity	Bronchopulmonary dysplasia	Exacerbation or/and Uncontrolled	Calm	PC	Average
456	M	9	Chest from behind	Bronchial asthma	Unspecified Disease Control	Calm	PC without special software	Average
457	F	9	Oral cavity	Bronchial asthma	Well-controlled	Calm	PC without special software	Average
458	M	13	Oral cavity	Bronchial asthma	Partially controlled	Calm	Adobe Audition	Average
459	M	13	Oral cavity	Bronchial asthma	Partially controlled	Calm	Adobe Audition	Average
460	M	4	Oral cavity	Relapsing Obstructive Bronchitis	Unspecified Disease Control	Calm	Phone	Average
461	M	47	Second intercostal space	Bronchial asthma	Exacerbation or/and Uncontrolled	Calm	Phone	Average
462	M	4	Chest from behind	Bronchial asthma	Exacerbation or/and Uncontrolled	Calm	PC	Average
463	M	8	Second intercostal space	Blind	Unspecified Disease Control	Calm	Phone	Good
464	M	8	Second intercostal space	Blind	Unspecified Disease Control	Calm	Phone	Average
465	M	8	Second intercostal space	Bronchial asthma	Unspecified Disease Control	Calm	Phone	Average
466	F	6	Second intercostal space	Healthy	Unspecified Disease Control	Calm	Phone	Average
467	F	5	Second intercostal space	Bronchial asthma	Well-controlled	Calm	PC without special software	Average
468	F	15	Second intercostal space	Bronchial asthma	Exacerbation or/and Uncontrolled	Calm	Adobe Audition	Good
469	M	39	Second intercostal space	Healthy	Unspecified Disease Control	Calm	Phone	Average
470	M	4	Second intercostal space	Relapsing Obstructive Bronchitis	Unspecified Disease Control	Calm	Phone	Average
471	M	5	Second intercostal space	Healthy	Unspecified Disease Control	Calm	Phone	Good
472	M	8	Second intercostal space	Bronchial asthma	Unspecified Disease Control	Calm	Phone	Average
473	M	4	Second intercostal space	Relapsing Obstructive Bronchitis	Unspecified Disease Control	Calm	Phone	Average
474	F	24	Second intercostal space	Healthy	Unspecified Disease Control	Calm	Web App	Average
475	M	8	Second intercostal space	Bronchial asthma	Unspecified Disease Control	Calm	Web App	Average
476	M	15	Second intercostal space	Bronchial asthma	Unspecified Disease Control	Calm	Web App	Average
477	F	25	Second intercostal space	Healthy	Unspecified Disease Control	Calm	Phone	Average
478	F	15	Chest from behind	Bronchial asthma	Exacerbation or/and Uncontrolled	Calm	Adobe Audition	Average
479	F	15	Chest from behind	Bronchial asthma	Exacerbation or/and Uncontrolled	Calm	Adobe Audition	Good
480	M	37	Second intercostal space	Healthy	Exacerbation or/and Uncontrolled	Calm	Phone	Good
481	F	7	Second intercostal space	Healthy	Unspecified Disease Control	Calm	Phone	Good
482	M	4	Second intercostal space	Relapsing Obstructive Bronchitis	Unspecified Disease Control	Calm	Phone	Average
483	M	4	Second intercostal space	Relapsing Obstructive Bronchitis	Unspecified Disease Control	Calm	Phone	Average
484	M	11	Second intercostal space	Relapsing Obstructive Bronchitis	Exacerbation or/and Uncontrolled	Calm	Adobe Audition	Average
485	F	24	Chest from behind	Healthy	Unspecified Disease Control	Calm	Web App	Good
486	M	10	Second intercostal space	Bronchial asthma	Exacerbation or/and Uncontrolled	Calm	Adobe Audition	Good
487	M	8	Second intercostal space	Blind	Unspecified Disease Control	Calm	Phone	Average
488	M	11	Second intercostal space	Relapsing Obstructive Bronchitis	Exacerbation or/and Uncontrolled	Calm	Adobe Audition	Good
489	M	8	Second intercostal space	Blind	Unspecified Disease Control	Calm	Phone	Good
490	M	37	Second intercostal space	Healthy	Exacerbation or/and Uncontrolled	Calm	Adobe Audition	Good
491	F	14	Chest from behind	Bronchial asthma	Exacerbation or/and Uncontrolled	Calm	Adobe Audition	Average
492	M	10	Second intercostal space	Bronchial asthma	Exacerbation or/and Uncontrolled	Calm	Adobe Audition	Average
493	M	13	Chest from behind	Bronchial asthma	Exacerbation or/and Uncontrolled	Calm	PC	Average
494	M	4	Second intercostal space	Relapsing Obstructive Bronchitis	Unspecified Disease Control	Calm	Phone	Good
495	M	3	Chest from behind	Relapsing Obstructive Bronchitis	Unspecified Disease Control	Calm	PC without special software	Average
496	M	11	Chest from behind	Relapsing Obstructive Bronchitis	Exacerbation or/and Uncontrolled	Calm	Adobe Audition	Average
497	M	0	Chest from behind	Healthy	Unspecified Disease Control	Calm	Web App	Average
498	M	0	Second intercostal space	Healthy	Unspecified Disease Control	Calm	Web App	Good
499	M	0	Second intercostal space	Healthy	Unspecified Disease Control	Calm	Phone	Average
500	M	4	Second intercostal space	Relapsing Obstructive Bronchitis	Unspecified Disease Control	Calm	Phone	Average
501	F	-184	Second intercostal space	Bronchial asthma	Well-controlled	Calm	Adobe Audition	Good
502	M	0	Second intercostal space	Healthy	Unspecified Disease Control	Calm	Web App	Good
503	F	-184	Second intercostal space	Bronchial asthma	Well-controlled	Calm	Adobe Audition	Good
504	M	8	Second intercostal space	Blind	Unspecified Disease Control	Calm	Phone	Average
505	M	11	Oral cavity	Relapsing Obstructive Bronchitis	Exacerbation or/and Uncontrolled	Calm	Adobe Audition	Average
506	M	8	Second intercostal space	Blind	Unspecified Disease Control	Calm	Phone	Good
507	M	10	Chest from behind	Bronchial asthma	Exacerbation or/and Uncontrolled	Calm	Adobe Audition	Average
508	M	5	Trachea	Bronchial asthma	Exacerbation or/and Uncontrolled	Calm	PC without special software	Average
509	M	9	Second intercostal space	Bronchial asthma	Well-controlled	Calm	Phone	Average
510	M	8	Second intercostal space	Blind	Unspecified Disease Control	Calm	Phone	Good
511	M	11	Oral cavity	Relapsing Obstructive Bronchitis	Exacerbation or/and Uncontrolled	Calm	Adobe Audition	Average
512	M	4	Second intercostal space	Relapsing Obstructive Bronchitis	Unspecified Disease Control	Calm	Phone	Average
513	M	0	Second intercostal space	Healthy	Unspecified Disease Control	Calm	Web App	Good
514	M	12	Second intercostal space	Bronchial asthma	Well-controlled	Calm	Adobe Audition	Good
515	M	8	Second intercostal space	Bronchial asthma	Partially controlled	Calm	Phone	Average
516	M	37	Second intercostal space	Healthy	Exacerbation or/and Uncontrolled	Calm	Phone	Good
517	M	14	Second intercostal space	Bronchial asthma	Unspecified Disease Control	Calm	Phone	Average
518	M	4	Second intercostal space	Relapsing Obstructive Bronchitis	Unspecified Disease Control	Calm	Phone	Average
519	M	5	Second intercostal space	Bronchial asthma	Well-controlled	Calm	PC without special software	Average
520	M	37	Second intercostal space	Healthy	Exacerbation or/and Uncontrolled	Calm	Phone	Average
521	M	8	Second intercostal space	Bronchial asthma	Partially controlled	Calm	Phone	Average
522	F	38	Second intercostal space	Healthy	Unspecified Disease Control	Calm	Phone	Average
523	M	14	Second intercostal space	Bronchial asthma	Unspecified Disease Control	Calm	Phone	Average
524	M	6	Second intercostal space	Bronchial asthma	Unspecified Disease Control	Calm	Phone	Average
525	M	15	Second intercostal space	Bronchial asthma	Unspecified Disease Control	Calm	Web App	Average
526	F	13	Second intercostal space	Pneumonia	Exacerbation or/and Uncontrolled	Calm	Adobe Audition	Good
527	M	6	Second intercostal space	Bronchial asthma	Unspecified Disease Control	Calm	Phone	Good
528	M	14	Second intercostal space	Bronchial asthma	Unspecified Disease Control	Calm	Web App	Good
529	M	15	Second intercostal space	Bronchial asthma	Unspecified Disease Control	Calm	Web App	Average
530	F	13	Second intercostal space	Bronchial asthma	Partially controlled	Calm	Adobe Audition	Average
531	F	8	Second intercostal space	Bronchial asthma	Unspecified Disease Control	Calm	Web App	Good
532	F	13	Second intercostal space	Pneumonia	Exacerbation or/and Uncontrolled	Calm	Adobe Audition	Good
533	F	13	Second intercostal space	Bronchial asthma	Partially controlled	Calm	Adobe Audition	Average
534	F	0	Second intercostal space	Bronchial asthma	Unspecified Disease Control	Calm	Web App	Good
535	F	8	Second intercostal space	Bronchial asthma	Partially controlled	Calm	Adobe Audition	Good
536	F	18	Second intercostal space	Bronchial asthma	Unspecified Disease Control	Calm	Web App	Good
537	M	14	Chest from behind	Bronchial asthma	Unspecified Disease Control	Calm	Adobe Audition	Average
538	F	2	Second intercostal space	Bronchial asthma	Exacerbation or/and Uncontrolled	Calm	Web App	Good
539	F	14	Second intercostal space	Healthy	Unspecified Disease Control	Calm	Phone	Good
540	M	4	Second intercostal space	Relapsing Obstructive Bronchitis	Unspecified Disease Control	Calm	Phone	Average
541	F	12	Second intercostal space	Healthy	Unspecified Disease Control	Calm	Adobe Audition	Good
542	F	8	Second intercostal space	Bronchial asthma	Partially controlled	Calm	Adobe Audition	Good
543	F	13	Second intercostal space	Bronchial asthma	Well-controlled	Calm	Phone	Average
544	M	5	Second intercostal space	Bronchial asthma	Well-controlled	Calm	PC without special software	Average
545	F	18	Second intercostal space	Bronchial asthma	Unspecified Disease Control	Calm	Web App	Good
546	M	37	Second intercostal space	Healthy	Unspecified Disease Control	Calm	Web App	Good
547	M	4	Second intercostal space	Bronchial asthma	Unspecified Disease Control	Calm	Phone	Average
548	M	6	Second intercostal space	Bronchial asthma	Unspecified Disease Control	Calm	Phone	Good
549	F	18	Second intercostal space	Bronchial asthma	Unspecified Disease Control	Calm	Web App	Average
550	M	14	Second intercostal space	Bronchial asthma	Unspecified Disease Control	Calm	Adobe Audition	Average
551	F	8	Chest from behind	Bronchial asthma	Unspecified Disease Control	Calm	Web App	Average
552	M	4	Second intercostal space	Relapsing Obstructive Bronchitis	Unspecified Disease Control	Calm	Phone	Average
553	F	38	Second intercostal space	Healthy	Unspecified Disease Control	Calm	Phone	Average
554	F	17	Second intercostal space	Bronchial asthma	Unspecified Disease Control	Calm	Web App	Average
555	F	17	Second intercostal space	Bronchial asthma	Well-controlled	Calm	Web App	Average
556	M	6	Second intercostal space	Bronchial asthma	Unspecified Disease Control	Calm	Phone	Good
557	F	2	Second intercostal space	Bronchial asthma	Exacerbation or/and Uncontrolled	Calm	Web App	Good
558	F	13	Second intercostal space	Bronchial asthma	Well-controlled	Calm	Phone	Average
559	M	13	Second intercostal space	Bronchial asthma	Unspecified Disease Control	Calm	Phone	Good
560	F	17	Second intercostal space	Bronchial asthma	Well-controlled	Calm	Web App	Average
561	F	13	Second intercostal space	Bronchial asthma	Well-controlled	Calm	Phone	Average
562	F	13	Second intercostal space	Bronchial asthma	Well-controlled	Calm	Phone	Good
563	M	12	Second intercostal space	Relapsing Obstructive Bronchitis	Exacerbation or/and Uncontrolled	Calm	Adobe Audition	Average
564	F	8	Second intercostal space	Bronchial asthma	Unspecified Disease Control	Calm	Web App	Average
565	M	12	Second intercostal space	Bronchial asthma	Well-controlled	Calm	Adobe Audition	Average
566	M	6	Second intercostal space	Bronchial asthma	Unspecified Disease Control	Calm	Phone	Good
567	F	8	Second intercostal space	Bronchial asthma	Partially controlled	Calm	Adobe Audition	Average
568	F	8	Second intercostal space	Bronchial asthma	Partially controlled	Calm	Adobe Audition	Average
569	F	10	Chest from behind	Pneumonia	Unspecified Disease Control	Forced	PC without special software	Average
570	M	6	Second intercostal space	Bronchial asthma	Unspecified Disease Control	Calm	Phone	Average
571	F	17	Second intercostal space	Bronchial asthma	Partially controlled	Calm	Adobe Audition	Average
572	F	13	Second intercostal space	Bronchial asthma	Well-controlled	Calm	Phone	Good
573	M	4	Second intercostal space	Relapsing Obstructive Bronchitis	Unspecified Disease Control	Calm	Phone	Average
574	F	17	Second intercostal space	Bronchial asthma	Partially controlled	Calm	Adobe Audition	Good
575	F	17	Second intercostal space	Bronchial asthma	Partially controlled	Calm	Adobe Audition	Average
576	F	8	Second intercostal space	Bronchial asthma	Partially controlled	Calm	Adobe Audition	Average
577	F	13	Second intercostal space	Bronchial asthma	Well-controlled	Calm	Phone	Average
578	F	14	Second intercostal space	Healthy	Unspecified Disease Control	Calm	Phone	Good
579	M	14	Second intercostal space	Bronchial asthma	Unspecified Disease Control	Calm	Adobe Audition	Average
580	F	13	Second intercostal space	Bronchial asthma	Well-controlled	Calm	Phone	Good
581	F	13	Second intercostal space	Bronchial asthma	Well-controlled	Calm	Phone	Average
582	M	14	Oral cavity	Bronchial asthma	Unspecified Disease Control	Calm	Adobe Audition	Average
583	M	5	Second intercostal space	Bronchial asthma	Exacerbation or/and Uncontrolled	Calm	PC without special software	Average
584	F	15	Second intercostal space	Bronchial asthma	Unspecified Disease Control	Calm	Web App	Average
585	M	12	Second intercostal space	Relapsing Obstructive Bronchitis	Exacerbation or/and Uncontrolled	Calm	Adobe Audition	Average
586	F	10	Second intercostal space	Bronchial asthma	Exacerbation or/and Uncontrolled	Calm	Adobe Audition	Average
587	F	10	Second intercostal space	Bronchial asthma	Exacerbation or/and Uncontrolled	Calm	Adobe Audition	Good
588	M	17	Oral cavity	Bronchial asthma	Unspecified Disease Control	Calm	Web App	Average
589	M	13	Chest from behind	Bronchial asthma	Partially controlled	Calm	Adobe Audition	Average
590	F	10	Second intercostal space	Bronchial asthma	Exacerbation or/and Uncontrolled	Calm	Adobe Audition	Good
591	F	13	Second intercostal space	Bronchial asthma	Well-controlled	Calm	Phone	Good
592	M	7	Second intercostal space	Bronchial asthma	Partially controlled	Calm	Adobe Audition	Good
593	F	18	Oral cavity	Bronchial asthma	Unspecified Disease Control	Calm	Web App	Average
594	M	14	Second intercostal space	Bronchial asthma	Well-controlled	Calm	PC without special software	Good
595	F	8	Chest from behind	Bronchial asthma	Partially controlled	Calm	Adobe Audition	Good
596	F	9	Second intercostal space	Bronchial asthma	Unspecified Disease Control	Calm	Web App	Good
597	M	7	Second intercostal space	Bronchial asthma	Partially controlled	Calm	Adobe Audition	Average
598	M	12	Oral cavity	Relapsing Obstructive Bronchitis	Exacerbation or/and Uncontrolled	Calm	Adobe Audition	Average
599	M	12	Chest from behind	Bronchial asthma	Well-controlled	Calm	Adobe Audition	Average
600	F	18	Oral cavity	Bronchial asthma	Unspecified Disease Control	Calm	Web App	Average
601	M	7	Second intercostal space	Bronchial asthma	Exacerbation or/and Uncontrolled	Calm	PC without special software	Average
602	M	7	Second intercostal space	Bronchial asthma	Partially controlled	Calm	Adobe Audition	Good
603	F	8	Second intercostal space	Bronchial asthma	Partially controlled	Calm	Adobe Audition	Good
604	M	17	Second intercostal space	Bronchial asthma	Unspecified Disease Control	Calm	Web App	Good
605	F	18	Second intercostal space	Bronchial asthma	Unspecified Disease Control	Calm	Web App	Average
606	M	12	Oral cavity	Bronchial asthma	Well-controlled	Calm	Adobe Audition	Average
607	M	10	Second intercostal space	Relapsing Obstructive Bronchitis	Partially controlled	Calm	Web App	Average
608	M	8	Second intercostal space	Blind	Unspecified Disease Control	Calm	Phone	Good
609	M	17	Second intercostal space	Bronchial asthma	Unspecified Disease Control	Calm	Web App	Good
610	F	15	Second intercostal space	Bronchial asthma	Unspecified Disease Control	Calm	Web App	Good
611	F	13	Second intercostal space	Bronchial asthma	Unspecified Disease Control	Calm	Web App	Good
612	F	13	Second intercostal space	Bronchial asthma	Unspecified Disease Control	Calm	Web App	Average
613	M	4	Chest from behind	Healthy	Unspecified Disease Control	Calm	Web App	Average
614	F	15	Second intercostal space	Bronchial asthma	Unspecified Disease Control	Calm	Web App	Average
615	M	10	Second intercostal space	Relapsing Obstructive Bronchitis	Partially controlled	Calm	Web App	Average
616	F	15	Second intercostal space	Bronchial asthma	Unspecified Disease Control	Calm	Web App	Good
617	F	14	Second intercostal space	Bronchial asthma	Unspecified Disease Control	Calm	Web App	Average
618	M	12	Oral cavity	Relapsing Obstructive Bronchitis	Exacerbation or/and Uncontrolled	Calm	Adobe Audition	Average
619	F	14	Second intercostal space	Bronchial asthma	Unspecified Disease Control	Calm	Web App	Average
620	F	18	Second intercostal space	Pneumonia	Unspecified Disease Control	Calm	Web App	Average
621	M	37	Second intercostal space	Healthy	Exacerbation or/and Uncontrolled	Calm	Phone	Average
622	F	12	Second intercostal space	Healthy	Unspecified Disease Control	Calm	Adobe Audition	Good
623	F	10	Second intercostal space	Bronchial asthma	Exacerbation or/and Uncontrolled	Calm	Phone	Average
624	F	18	Second intercostal space	Bronchial asthma	Unspecified Disease Control	Calm	Web App	Good
625	M	36	Second intercostal space	Healthy	Unspecified Disease Control	Calm	Web App	Good
626	F	0	Second intercostal space	Bronchial asthma	Unspecified Disease Control	Calm	Web App	Average
627	M	8	Second intercostal space	Blind	Unspecified Disease Control	Calm	Phone	Good
628	M	12	Oral cavity	Bronchial asthma	Well-controlled	Calm	Adobe Audition	Average
629	M	38	Second intercostal space	Healthy	Unspecified Disease Control	Calm	Phone	Good
630	M	12	Second intercostal space	Bronchial asthma	Well-controlled	Calm	Adobe Audition	Good
631	F	11	Second intercostal space	Bronchial asthma	Well-controlled	Calm	Adobe Audition	Average
632	M	0	Second intercostal space	Bronchial asthma	Unspecified Disease Control	Calm	Adobe Audition	Good
633	F	15	Second intercostal space	Bronchial asthma	Partially controlled	Calm	Adobe Audition	Average
634	F	15	Second intercostal space	Bronchial asthma	Partially controlled	Calm	Adobe Audition	Average
635	M	0	Second intercostal space	Bronchial asthma	Unspecified Disease Control	Calm	Adobe Audition	Good
636	M	37	Second intercostal space	Healthy	Exacerbation or/and Uncontrolled	Calm	Phone	Good
637	F	8	Second intercostal space	Relapsing Obstructive Bronchitis	Unspecified Disease Control	Calm	Phone	Average
638	F	8	Oral cavity	Bronchial asthma	Partially controlled	Calm	Adobe Audition	Average
639	F	11	Second intercostal space	Bronchial asthma	Well-controlled	Calm	Adobe Audition	Good
640	M	4	Second intercostal space	Relapsing Obstructive Bronchitis	Unspecified Disease Control	Calm	Phone	Average
641	F	13	Second intercostal space	Bronchial asthma	Well-controlled	Calm	Phone	Good
642	F	14	Second intercostal space	Bronchial asthma	Exacerbation or/and Uncontrolled	Calm	Adobe Audition	Average
643	M	0	Second intercostal space	Bronchial asthma	Unspecified Disease Control	Calm	Adobe Audition	Good
644	F	2	Second intercostal space	Bronchial asthma	Exacerbation or/and Uncontrolled	Calm	Web App	Average
645	M	13	Second intercostal space	Bronchial asthma	Unspecified Disease Control	Calm	Phone	Average
646	F	11	Second intercostal space	Bronchial asthma	Well-controlled	Calm	PC	Average
647	M	5	Oral cavity	Bronchial asthma	Exacerbation or/and Uncontrolled	Calm	PC without special software	Good
648	M	4	Second intercostal space	Bronchial asthma	Unspecified Disease Control	Calm	Phone	Good
649	F	13	Second intercostal space	Bronchial asthma	Well-controlled	Calm	Phone	Average
650	F	10	Second intercostal space	Bronchial asthma	Exacerbation or/and Uncontrolled	Calm	Phone	Average
651	M	5	Second intercostal space	Bronchial asthma	Exacerbation or/and Uncontrolled	Calm	PC without special software	Average
652	F	13	Second intercostal space	Bronchial asthma	Well-controlled	Calm	Phone	Good
653	F	14	Second intercostal space	Healthy	Unspecified Disease Control	Calm	Phone	Good
654	F	8	Oral cavity	Bronchial asthma	Partially controlled	Calm	Adobe Audition	Average
655	M	5	Chest from behind	Bronchial asthma	Exacerbation or/and Uncontrolled	Calm	PC without special software	Good
656	M	6	Second intercostal space	Bronchial asthma	Exacerbation or/and Uncontrolled	Forced	PC	Average
657	M	14	Second intercostal space	Bronchial asthma	Unspecified Disease Control	Calm	Phone	Average
658	F	6	Second intercostal space	Healthy	Unspecified Disease Control	Calm	Phone	Average
659	F	11	Second intercostal space	Bronchial asthma	Well-controlled	Calm	Adobe Audition	Average
660	F	6	Second intercostal space	Healthy	Unspecified Disease Control	Calm	Phone	Good
661	F	11	Chest from behind	Bronchial asthma	Well-controlled	Calm	Adobe Audition	Good
662	F	13	Chest from behind	Pneumonia	Exacerbation or/and Uncontrolled	Calm	Adobe Audition	Average
663	F	10	Chest from behind	Bronchial asthma	Exacerbation or/and Uncontrolled	Calm	Adobe Audition	Good
664	M	12	Second intercostal space	Bronchial asthma	Well-controlled	Calm	Adobe Audition	Average
665	F	8	Oral cavity	Bronchial asthma	Partially controlled	Calm	Adobe Audition	Average
666	F	15	Oral cavity	Bronchial asthma	Exacerbation or/and Uncontrolled	Calm	Adobe Audition	Average
667	M	9	Second intercostal space	Bronchial asthma	Unspecified Disease Control	Calm	Web App	Average
668	M	4	Second intercostal space	Relapsing Obstructive Bronchitis	Unspecified Disease Control	Calm	Phone	Average
669	M	37	Second intercostal space	Healthy	Exacerbation or/and Uncontrolled	Calm	Phone	Good
670	M	12	Second intercostal space	Bronchial asthma	Well-controlled	Calm	Adobe Audition	Average
671	M	12	Second intercostal space	Bronchial asthma	Well-controlled	Calm	Adobe Audition	Good
672	M	4	Second intercostal space	Relapsing Obstructive Bronchitis	Unspecified Disease Control	Calm	Phone	Average
673	F	13	Second intercostal space	Bronchial asthma	Well-controlled	Calm	Phone	Average
674	F	6	Second intercostal space	Healthy	Unspecified Disease Control	Calm	Phone	Average
675	M	37	Second intercostal space	Healthy	Exacerbation or/and Uncontrolled	Calm	Phone	Good
676	M	4	Chest from behind	Bronchial asthma	Unspecified Disease Control	Calm	Adobe Audition	Average
677	F	7	Second intercostal space	Healthy	Unspecified Disease Control	Calm	Adobe Audition	Average
678	M	9	Oral cavity	Cystic fibrosis	Well-controlled	Calm	PC	Average
679	M	12	Second intercostal space	Bronchial asthma	Partially controlled	Calm	Adobe Audition	Average
680	M	10	Chest from behind	Blind	Well-controlled	Calm	PC	Average
681	M	12	Chest from behind	Healthy	Unspecified Disease Control	Calm	Adobe Audition	Good
682	M	4	Chest from behind	Bronchial asthma	Unspecified Disease Control	Calm	Adobe Audition	Average
683	M	4	Chest from behind	Bronchial asthma	Unspecified Disease Control	Calm	Adobe Audition	Average
684	M	10	Oral cavity	Bronchial asthma	Exacerbation or/and Uncontrolled	Calm	Adobe Audition	Average
685	M	10	Oral cavity	Bronchial asthma	Exacerbation or/and Uncontrolled	Calm	Adobe Audition	Average
686	M	13	Oral cavity	Bronchial asthma	Exacerbation or/and Uncontrolled	Calm	PC without special software	Average
687	M	4	Second intercostal space	Relapsing Obstructive Bronchitis	Unspecified Disease Control	Calm	Phone	Average
688	M	12	Chest from behind	Healthy	Unspecified Disease Control	Calm	Adobe Audition	Good
689	F	5	Oral cavity	Bronchial asthma	Well-controlled	Calm	PC without special software	Average
690	M	13	Second intercostal space	Bronchial asthma	Exacerbation or/and Uncontrolled	Calm	PC without special software	Good
691	M	15	Second intercostal space	Bronchial asthma	Well-controlled	Calm	PC without special software	Average
692	F	11	Second intercostal space	Bronchial asthma	Well-controlled	Calm	Adobe Audition	Average
693	M	4	Second intercostal space	Bronchial asthma	Unspecified Disease Control	Calm	Phone	Good
694	M	4	Second intercostal space	Bronchial asthma	Unspecified Disease Control	Calm	Phone	Average
695	F	11	Second intercostal space	Bronchial asthma	Well-controlled	Calm	Adobe Audition	Average
696	M	12	Oral cavity	Relapsing Obstructive Bronchitis	Exacerbation or/and Uncontrolled	Calm	Adobe Audition	Average
697	M	12	Oral cavity	Relapsing Obstructive Bronchitis	Exacerbation or/and Uncontrolled	Calm	Adobe Audition	Average
698	F	11	Second intercostal space	Bronchial asthma	Well-controlled	Calm	Adobe Audition	Average
699	F	13	Second intercostal space	Bronchial asthma	Well-controlled	Calm	Phone	Good
700	F	13	Second intercostal space	Bronchial asthma	Well-controlled	Calm	Phone	Good
701	F	11	Chest from behind	Bronchial asthma	Well-controlled	Calm	Adobe Audition	Average
702	M	0	Second intercostal space	Healthy	Unspecified Disease Control	Calm	Web App	Good
703	M	4	Chest from behind	Bronchial asthma	Unspecified Disease Control	Calm	Phone	Good
704	F	10	Second intercostal space	Bronchial asthma	Exacerbation or/and Uncontrolled	Calm	Adobe Audition	Good
705	F	38	Second intercostal space	Healthy	Unspecified Disease Control	Calm	Phone	Average
706	M	16	Second intercostal space	Bronchial asthma	Partially controlled	Calm	Adobe Audition	Good
707	F	13	Second intercostal space	Bronchial asthma	Well-controlled	Calm	Phone	Good
708	M	4	Second intercostal space	Relapsing Obstructive Bronchitis	Unspecified Disease Control	Calm	Phone	Good
709	F	10	Second intercostal space	Bronchial asthma	Exacerbation or/and Uncontrolled	Calm	Adobe Audition	Good
710	F	13	Second intercostal space	Bronchial asthma	Well-controlled	Calm	Phone	Average
711	F	13	Second intercostal space	Bronchial asthma	Well-controlled	Calm	Phone	Average
712	M	4	Second intercostal space	Relapsing Obstructive Bronchitis	Unspecified Disease Control	Calm	Phone	Good
713	M	15	Second intercostal space	Bronchial asthma	Unspecified Disease Control	Calm	Web App	Average
714	M	7	Second intercostal space	Bronchial asthma	Partially controlled	Calm	PC without special software	Average
715	F	10	Oral cavity	Bronchial asthma	Exacerbation or/and Uncontrolled	Calm	Adobe Audition	Average
716	M	16	Second intercostal space	Bronchial asthma	Partially controlled	Calm	Adobe Audition	Average
717	F	38	Second intercostal space	Healthy	Unspecified Disease Control	Calm	Phone	Good
718	F	5	Second intercostal space	Healthy	Unspecified Disease Control	Calm	PC without special software	Average
719	F	25	Second intercostal space	Healthy	Unspecified Disease Control	Calm	Phone	Average
720	M	4	Second intercostal space	Relapsing Obstructive Bronchitis	Unspecified Disease Control	Calm	Phone	Average
721	M	5	Second intercostal space	Bronchial asthma	Unspecified Disease Control	Calm	Web App	Average
722	M	14	Second intercostal space	Bronchial asthma	Unspecified Disease Control	Calm	Adobe Audition	Average
723	M	4	Second intercostal space	Relapsing Obstructive Bronchitis	Unspecified Disease Control	Calm	Phone	Average
724	F	6	Second intercostal space	Healthy	Unspecified Disease Control	Calm	Phone	Good
725	M	5	Chest from behind	Bronchial asthma	Unspecified Disease Control	Calm	Web App	Average
726	M	5	Chest from behind	Bronchial asthma	Unspecified Disease Control	Calm	Web App	Average
727	M	9	Oral cavity	Bronchial asthma	Exacerbation or/and Uncontrolled	Calm	Phone	Good
728	F	11	Oral cavity	Bronchial asthma	Well-controlled	Calm	Adobe Audition	Average
729	F	17	Second intercostal space	Bronchial asthma	Unspecified Disease Control	Calm	Web App	Average
730	M	5	Chest from behind	Bronchial asthma	Unspecified Disease Control	Calm	Web App	Average
731	M	17	Second intercostal space	Bronchial asthma	Unspecified Disease Control	Calm	Web App	Average
732	F	18	Chest from behind	Bronchial asthma	Unspecified Disease Control	Calm	Web App	Good
733	F	2	Second intercostal space	Bronchial asthma	Exacerbation or/and Uncontrolled	Calm	Web App	Average
734	M	6	Second intercostal space	Bronchial asthma	Unspecified Disease Control	Calm	Phone	Average
735	F	18	Chest from behind	Bronchial asthma	Unspecified Disease Control	Calm	Web App	Average
736	M	5	Chest from behind	Bronchial asthma	Exacerbation or/and Uncontrolled	Calm	PC without special software	Average
737	M	12	Chest from behind	Bronchial asthma	Well-controlled	Calm	Adobe Audition	Average
738	M	10	Oral cavity	Relapsing Obstructive Bronchitis	Partially controlled	Calm	Web App	Average
739	F	18	Second intercostal space	Bronchial asthma	Unspecified Disease Control	Calm	Web App	Good
740	M	14	Second intercostal space	Bronchial asthma	Partially controlled	Calm	Adobe Audition	Average
741	M	14	Second intercostal space	Bronchial asthma	Partially controlled	Calm	Adobe Audition	Good
742	F	6	Second intercostal space	Relapsing Obstructive Bronchitis	Exacerbation or/and Uncontrolled	Calm	PC without special software	Average
743	F	8	Oral cavity	Bronchial asthma	Partially controlled	Calm	Adobe Audition	Average
744	M	9	Oral cavity	Bronchial asthma	Unspecified Disease Control	Calm	PC without special software	Average
745	M	12	Chest from behind	Bronchial asthma	Well-controlled	Calm	Adobe Audition	Average
746	M	4	Second intercostal space	Relapsing Obstructive Bronchitis	Unspecified Disease Control	Calm	Phone	Average
747	F	38	Second intercostal space	Healthy	Unspecified Disease Control	Calm	Phone	Average
748	M	12	Oral cavity	Bronchial asthma	Well-controlled	Calm	Adobe Audition	Average
749	F	6	Trachea	Relapsing Obstructive Bronchitis	Unspecified Disease Control	Calm	PC without special software	Average
750	F	10	Chest from behind	Bronchial asthma	Exacerbation or/and Uncontrolled	Calm	Phone	Average
751	F	8	Chest from behind	Bronchial asthma	Partially controlled	Calm	Adobe Audition	Average
752	F	8	Chest from behind	Bronchial asthma	Partially controlled	Calm	Adobe Audition	Average
753	F	11	Chest from behind	Bronchial asthma	Well-controlled	Calm	Adobe Audition	Good
754	M	5	Second intercostal space	Bronchial asthma	Unspecified Disease Control	Calm	Web App	Average
755	F	6	Second intercostal space	Healthy	Unspecified Disease Control	Calm	Phone	Good
756	M	4	Second intercostal space	Relapsing Obstructive Bronchitis	Unspecified Disease Control	Calm	Phone	Average
757	M	12	Second intercostal space	Bronchial asthma	Well-controlled	Calm	Adobe Audition	Good
758	M	18	Second intercostal space	Bronchial asthma	Well-controlled	Calm	Adobe Audition	Average
759	M	18	Second intercostal space	Bronchial asthma	Well-controlled	Calm	Adobe Audition	Average
760	M	18	Second intercostal space	Bronchial asthma	Well-controlled	Calm	Adobe Audition	Average
761	M	18	Chest from behind	Bronchial asthma	Well-controlled	Calm	Adobe Audition	Good
762	M	18	Chest from behind	Bronchial asthma	Well-controlled	Calm	Adobe Audition	Average
763	F	15	Second intercostal space	Bronchial asthma	Unspecified Disease Control	Calm	Web App	Good
764	M	4	Second intercostal space	Relapsing Obstructive Bronchitis	Unspecified Disease Control	Calm	Phone	Good
765	M	37	Second intercostal space	Healthy	Unspecified Disease Control	Calm	Web App	Good
766	M	8	Second intercostal space	Bronchial asthma	Well-controlled	Calm	Adobe Audition	Average
767	M	4	Second intercostal space	Relapsing Obstructive Bronchitis	Unspecified Disease Control	Calm	Phone	Average
768	M	8	Second intercostal space	Blind	Unspecified Disease Control	Calm	Phone	Average
769	M	8	Chest from behind	Bronchial asthma	Well-controlled	Calm	Adobe Audition	Average
770	M	4	Second intercostal space	Relapsing Obstructive Bronchitis	Unspecified Disease Control	Calm	Phone	Average
771	M	8	Second intercostal space	Bronchial asthma	Partially controlled	Calm	Adobe Audition	Average
772	M	8	Second intercostal space	Blind	Unspecified Disease Control	Calm	Phone	Average
773	F	12	Second intercostal space	Bronchial asthma	Unspecified Disease Control	Calm	Web App	Average
774	F	18	Second intercostal space	Bronchial asthma	Unspecified Disease Control	Calm	Web App	Average
775	F	15	Second intercostal space	Bronchial asthma	Unspecified Disease Control	Calm	Web App	Average
776	F	5	Second intercostal space	Bronchial asthma	Well-controlled	Calm	PC without special software	Good
777	F	14	Second intercostal space	Bronchial asthma	Unspecified Disease Control	Calm	Web App	Good
778	F	13	Second intercostal space	Bronchial asthma	Well-controlled	Calm	Phone	Average
779	F	15	Second intercostal space	Bronchial asthma	Unspecified Disease Control	Calm	Web App	Average
780	F	9	Second intercostal space	Bronchial asthma	Unspecified Disease Control	Calm	Web App	Good
781	M	10	Second intercostal space	Relapsing Obstructive Bronchitis	Partially controlled	Calm	Web App	Average
782	M	5	Second intercostal space	Bronchial asthma	Well-controlled	Calm	PC without special software	Average
783	F	15	Second intercostal space	Bronchial asthma	Unspecified Disease Control	Calm	Web App	Good
784	F	12	Second intercostal space	Bronchial asthma	Unspecified Disease Control	Calm	Web App	Good
785	F	9	Second intercostal space	Bronchial asthma	Unspecified Disease Control	Calm	Web App	Average
786	M	6	Second intercostal space	Bronchial asthma	Unspecified Disease Control	Calm	Phone	Average
787	M	14	Second intercostal space	Bronchial asthma	Unspecified Disease Control	Calm	Adobe Audition	Average
788	M	10	Second intercostal space	Bronchial asthma	Partially controlled	Calm	Phone	Good
789	F	38	Second intercostal space	Healthy	Unspecified Disease Control	Calm	Phone	Good
790	F	6	Second intercostal space	Healthy	Unspecified Disease Control	Calm	Phone	Average
791	M	6	Second intercostal space	Bronchial asthma	Unspecified Disease Control	Calm	Phone	Average
792	F	15	Second intercostal space	Bronchial asthma	Unspecified Disease Control	Calm	Web App	Average
793	M	37	Second intercostal space	Healthy	Exacerbation or/and Uncontrolled	Calm	Phone	Average
794	F	8	Second intercostal space	Bronchial asthma	Unspecified Disease Control	Calm	Web App	Good
795	F	5	Second intercostal space	Bronchial asthma	Well-controlled	Calm	PC without special software	Average
796	M	10	Second intercostal space	Bronchial asthma	Partially controlled	Calm	Phone	Good
797	M	6	Second intercostal space	Bronchial asthma	Unspecified Disease Control	Calm	Phone	Average
798	M	10	Oral cavity	Bronchial asthma	Partially controlled	Calm	Adobe Audition	Good
799	M	10	Oral cavity	Bronchial asthma	Partially controlled	Calm	Adobe Audition	Good
800	M	18	Oral cavity	Bronchial asthma	Partially controlled	Calm	Adobe Audition	Good
801	M	10	Oral cavity	Bronchial asthma	Partially controlled	Calm	Adobe Audition	Good
802	M	10	Oral cavity	Bronchial asthma	Partially controlled	Calm	Adobe Audition	Good
803	M	18	Oral cavity	Bronchial asthma	Partially controlled	Calm	Adobe Audition	Good
804	M	18	Oral cavity	Bronchial asthma	Partially controlled	Calm	Adobe Audition	Good
805	M	16	Second intercostal space	Bronchial asthma	Partially controlled	Calm	Adobe Audition	Good
806	M	16	Second intercostal space	Bronchial asthma	Partially controlled	Calm	Adobe Audition	Good
807	M	17	Oral cavity	Bronchial asthma	Partially controlled	Calm	Adobe Audition	Good
808	M	17	Oral cavity	Bronchial asthma	Partially controlled	Calm	Adobe Audition	Good
809	M	17	Oral cavity	Bronchial asthma	Partially controlled	Calm	Adobe Audition	Good
810	M	17	Second intercostal space	Bronchial asthma	Partially controlled	Calm	Adobe Audition	Good
811	M	16	Chest from behind	Bronchial asthma	Partially controlled	Calm	Adobe Audition	Good
812	M	16	Chest from behind	Bronchial asthma	Partially controlled	Calm	Adobe Audition	Good
813	M	16	Chest from behind	Bronchial asthma	Partially controlled	Calm	Adobe Audition	Good
814	M	16	Oral cavity	Bronchial asthma	Partially controlled	Calm	Adobe Audition	Good
815	M	16	Oral cavity	Bronchial asthma	Partially controlled	Calm	Adobe Audition	Good
816	M	16	Oral cavity	Bronchial asthma	Partially controlled	Calm	Adobe Audition	Good
817	M	10	Second intercostal space	Bronchial asthma	Partially controlled	Calm	Adobe Audition	Good
818	M	10	Second intercostal space	Bronchial asthma	Partially controlled	Calm	Adobe Audition	Good
819	M	14	Second intercostal space	Bronchial asthma	Exacerbation or/and Uncontrolled	Calm	Adobe Audition	Good
820	M	14	Second intercostal space	Bronchial asthma	Exacerbation or/and Uncontrolled	Calm	Adobe Audition	Good
821	M	14	Second intercostal space	Bronchial asthma	Exacerbation or/and Uncontrolled	Calm	Adobe Audition	Good
822	M	14	Chest from behind	Bronchial asthma	Exacerbation or/and Uncontrolled	Calm	Adobe Audition	Good
823	M	14	Chest from behind	Bronchial asthma	Exacerbation or/and Uncontrolled	Calm	Adobe Audition	Good
824	M	14	Chest from behind	Bronchial asthma	Exacerbation or/and Uncontrolled	Calm	Adobe Audition	Good
825	M	10	Second intercostal space	Bronchial asthma	Partially controlled	Calm	Adobe Audition	Good
826	M	14	Oral cavity	Bronchial asthma	Exacerbation or/and Uncontrolled	Calm	Adobe Audition	Good
827	M	14	Oral cavity	Bronchial asthma	Exacerbation or/and Uncontrolled	Calm	Adobe Audition	Good
828	M	14	Oral cavity	Bronchial asthma	Exacerbation or/and Uncontrolled	Calm	Adobe Audition	Good
829	M	17	Second intercostal space	Bronchial asthma	Well-controlled	Calm	Adobe Audition	Good
830	M	17	Second intercostal space	Bronchial asthma	Well-controlled	Calm	Adobe Audition	Good
831	M	17	Second intercostal space	Bronchial asthma	Well-controlled	Calm	Adobe Audition	Good
832	M	10	Chest from behind	Bronchial asthma	Partially controlled	Calm	Adobe Audition	Good
833	M	10	Chest from behind	Bronchial asthma	Partially controlled	Calm	Adobe Audition	Good
834	M	10	Chest from behind	Bronchial asthma	Partially controlled	Calm	Adobe Audition	Good
835	M	17	Second intercostal space	Bronchial asthma	Partially controlled	Calm	Adobe Audition	Good
836	M	17	Second intercostal space	Bronchial asthma	Partially controlled	Calm	Adobe Audition	Good
837	M	11	Second intercostal space	Bronchial asthma	Partially controlled	Calm	Adobe Audition	Good
838	M	11	Second intercostal space	Bronchial asthma	Partially controlled	Calm	Adobe Audition	Good
839	M	11	Second intercostal space	Bronchial asthma	Partially controlled	Calm	Adobe Audition	Good
840	M	16	Second intercostal space	Bronchial asthma	Well-controlled	Calm	Adobe Audition	Good
841	M	16	Second intercostal space	Bronchial asthma	Well-controlled	Calm	Adobe Audition	Good
842	M	16	Second intercostal space	Bronchial asthma	Well-controlled	Calm	Adobe Audition	Good
843	M	17	Chest from behind	Bronchial asthma	Well-controlled	Calm	Adobe Audition	Good
844	M	17	Chest from behind	Bronchial asthma	Well-controlled	Calm	Adobe Audition	Good
845	M	10	Oral cavity	Bronchial asthma	Partially controlled	Calm	Adobe Audition	Good
846	M	10	Oral cavity	Bronchial asthma	Partially controlled	Calm	Adobe Audition	Good
847	M	10	Oral cavity	Bronchial asthma	Partially controlled	Calm	Adobe Audition	Good
848	M	17	Chest from behind	Bronchial asthma	Partially controlled	Calm	Adobe Audition	Good
849	M	17	Chest from behind	Bronchial asthma	Partially controlled	Calm	Adobe Audition	Good
850	M	17	Chest from behind	Bronchial asthma	Partially controlled	Calm	Adobe Audition	Good
851	M	11	Chest from behind	Bronchial asthma	Partially controlled	Calm	Adobe Audition	Good
852	M	11	Chest from behind	Bronchial asthma	Partially controlled	Calm	Adobe Audition	Good
853	M	11	Chest from behind	Bronchial asthma	Partially controlled	Calm	Adobe Audition	Good
854	M	16	Chest from behind	Bronchial asthma	Well-controlled	Calm	Adobe Audition	Good
855	M	16	Chest from behind	Bronchial asthma	Well-controlled	Calm	Adobe Audition	Good
856	M	16	Chest from behind	Bronchial asthma	Well-controlled	Calm	Adobe Audition	Good
857	M	17	Oral cavity	Bronchial asthma	Well-controlled	Calm	Adobe Audition	Good
858	M	17	Oral cavity	Bronchial asthma	Well-controlled	Calm	Adobe Audition	Good
859	M	17	Oral cavity	Bronchial asthma	Well-controlled	Calm	Adobe Audition	Good
860	M	10	Second intercostal space	Bronchial asthma	Partially controlled	Calm	Adobe Audition	Good
861	M	10	Second intercostal space	Bronchial asthma	Partially controlled	Calm	Adobe Audition	Good
862	M	16	Oral cavity	Bronchial asthma	Well-controlled	Calm	Adobe Audition	Good
863	M	16	Oral cavity	Bronchial asthma	Well-controlled	Calm	Adobe Audition	Good
864	M	16	Oral cavity	Bronchial asthma	Well-controlled	Calm	Adobe Audition	Good
865	M	17	Second intercostal space	Bronchial asthma	Well-controlled	Calm	Adobe Audition	Good
866	M	17	Second intercostal space	Bronchial asthma	Well-controlled	Calm	Adobe Audition	Good
867	M	17	Second intercostal space	Bronchial asthma	Well-controlled	Calm	Adobe Audition	Good
868	M	10	Second intercostal space	Bronchial asthma	Partially controlled	Calm	Adobe Audition	Good
869	M	17	Oral cavity	Bronchial asthma	Partially controlled	Calm	Adobe Audition	Good
870	M	17	Oral cavity	Bronchial asthma	Partially controlled	Calm	Adobe Audition	Good
871	M	17	Oral cavity	Bronchial asthma	Partially controlled	Calm	Adobe Audition	Good
872	M	11	Oral cavity	Bronchial asthma	Partially controlled	Calm	Adobe Audition	Good
873	M	11	Oral cavity	Bronchial asthma	Partially controlled	Calm	Adobe Audition	Good
874	M	11	Oral cavity	Bronchial asthma	Partially controlled	Calm	Adobe Audition	Good
875	M	17	Second intercostal space	Bronchial asthma	Well-controlled	Calm	Adobe Audition	Good
876	M	17	Second intercostal space	Bronchial asthma	Well-controlled	Calm	Adobe Audition	Good
877	M	17	Second intercostal space	Bronchial asthma	Well-controlled	Calm	Adobe Audition	Good
878	M	17	Chest from behind	Bronchial asthma	Well-controlled	Calm	Adobe Audition	Good
879	M	17	Chest from behind	Bronchial asthma	Well-controlled	Calm	Adobe Audition	Good
880	M	17	Chest from behind	Bronchial asthma	Well-controlled	Calm	Adobe Audition	Good
881	M	10	Chest from behind	Bronchial asthma	Partially controlled	Calm	Adobe Audition	Good
882	M	10	Chest from behind	Bronchial asthma	Partially controlled	Calm	Adobe Audition	Good
883	M	10	Chest from behind	Bronchial asthma	Partially controlled	Calm	Adobe Audition	Good
884	F	9	Second intercostal space	Bronchial asthma	Partially controlled	Calm	Adobe Audition	Good
885	F	9	Second intercostal space	Bronchial asthma	Partially controlled	Calm	Adobe Audition	Good
886	F	9	Second intercostal space	Bronchial asthma	Partially controlled	Calm	Adobe Audition	Good
887	F	8	Second intercostal space	Bronchial asthma	Exacerbation or/and Uncontrolled	Calm	Adobe Audition	Good
888	F	8	Second intercostal space	Bronchial asthma	Exacerbation or/and Uncontrolled	Calm	Adobe Audition	Good
889	F	8	Second intercostal space	Bronchial asthma	Exacerbation or/and Uncontrolled	Calm	Adobe Audition	Good
890	M	16	Second intercostal space	Bronchial asthma	Partially controlled	Calm	Adobe Audition	Good
891	M	16	Second intercostal space	Bronchial asthma	Partially controlled	Calm	Adobe Audition	Good
892	M	16	Second intercostal space	Bronchial asthma	Partially controlled	Calm	Adobe Audition	Good
893	M	17	Chest from behind	Bronchial asthma	Well-controlled	Calm	Adobe Audition	Good
894	M	17	Chest from behind	Bronchial asthma	Well-controlled	Calm	Adobe Audition	Good
895	M	17	Chest from behind	Bronchial asthma	Well-controlled	Calm	Adobe Audition	Good
896	M	17	Oral cavity	Bronchial asthma	Well-controlled	Calm	Adobe Audition	Good
897	M	17	Oral cavity	Bronchial asthma	Well-controlled	Calm	Adobe Audition	Good
898	M	17	Oral cavity	Bronchial asthma	Well-controlled	Calm	Adobe Audition	Good
899	M	17	Oral cavity	Bronchial asthma	Well-controlled	Calm	Adobe Audition	Good
900	M	17	Oral cavity	Bronchial asthma	Well-controlled	Calm	Adobe Audition	Good
901	M	17	Oral cavity	Bronchial asthma	Well-controlled	Calm	Adobe Audition	Good
902	M	10	Oral cavity	Bronchial asthma	Partially controlled	Calm	Adobe Audition	Good
903	M	7	Second intercostal space	Bronchial asthma	Well-controlled	Calm	Adobe Audition	Good
904	M	7	Second intercostal space	Bronchial asthma	Well-controlled	Calm	Adobe Audition	Good
905	F	14	Second intercostal space	Bronchial asthma	Partially controlled	Calm	Adobe Audition	Good
906	F	14	Second intercostal space	Bronchial asthma	Partially controlled	Calm	Adobe Audition	Good
907	F	14	Second intercostal space	Bronchial asthma	Partially controlled	Calm	Adobe Audition	Good
908	M	10	Oral cavity	Bronchial asthma	Partially controlled	Calm	Adobe Audition	Good
909	M	10	Oral cavity	Bronchial asthma	Partially controlled	Calm	Adobe Audition	Good
910	F	9	Chest from behind	Bronchial asthma	Partially controlled	Calm	Adobe Audition	Good
911	F	9	Chest from behind	Bronchial asthma	Partially controlled	Calm	Adobe Audition	Good
912	F	8	Chest from behind	Bronchial asthma	Exacerbation or/and Uncontrolled	Calm	Adobe Audition	Good
913	M	7	Chest from behind	Bronchial asthma	Well-controlled	Calm	Adobe Audition	Good
914	M	7	Chest from behind	Bronchial asthma	Well-controlled	Calm	Adobe Audition	Good
915	M	7	Chest from behind	Bronchial asthma	Well-controlled	Calm	Adobe Audition	Good
916	F	14	Chest from behind	Bronchial asthma	Partially controlled	Calm	Adobe Audition	Good
917	F	14	Chest from behind	Bronchial asthma	Partially controlled	Calm	Adobe Audition	Good
918	F	14	Chest from behind	Bronchial asthma	Partially controlled	Calm	Adobe Audition	Good
919	M	7	Second intercostal space	Bronchial asthma	Partially controlled	Calm	Adobe Audition	Good
920	M	7	Second intercostal space	Bronchial asthma	Partially controlled	Calm	Adobe Audition	Good
921	M	7	Second intercostal space	Bronchial asthma	Partially controlled	Calm	Adobe Audition	Good
922	F	9	Oral cavity	Bronchial asthma	Partially controlled	Calm	Adobe Audition	Good
923	F	9	Oral cavity	Bronchial asthma	Partially controlled	Calm	Adobe Audition	Good
924	F	8	Chest from behind	Bronchial asthma	Exacerbation or/and Uncontrolled	Calm	Adobe Audition	Good
925	F	8	Chest from behind	Bronchial asthma	Exacerbation or/and Uncontrolled	Calm	Adobe Audition	Good
926	M	16	Chest from behind	Bronchial asthma	Partially controlled	Calm	Adobe Audition	Good
927	M	16	Chest from behind	Bronchial asthma	Partially controlled	Calm	Adobe Audition	Good
928	M	16	Chest from behind	Bronchial asthma	Partially controlled	Calm	Adobe Audition	Good
929	M	7	Oral cavity	Bronchial asthma	Well-controlled	Calm	Adobe Audition	Good
930	M	7	Oral cavity	Bronchial asthma	Well-controlled	Calm	Adobe Audition	Good
931	F	14	Oral cavity	Bronchial asthma	Partially controlled	Calm	Adobe Audition	Good
932	F	14	Oral cavity	Bronchial asthma	Partially controlled	Calm	Adobe Audition	Good
933	M	7	Second intercostal space	Bronchial asthma	Partially controlled	Calm	Adobe Audition	Good
934	M	7	Second intercostal space	Bronchial asthma	Partially controlled	Calm	Adobe Audition	Good
935	M	7	Second intercostal space	Bronchial asthma	Partially controlled	Calm	Adobe Audition	Good
936	F	15	Second intercostal space	Bronchial asthma	Partially controlled	Calm	Adobe Audition	Good
937	F	15	Second intercostal space	Bronchial asthma	Partially controlled	Calm	Adobe Audition	Good
938	F	14	Oral cavity	Bronchial asthma	Partially controlled	Calm	Adobe Audition	Good
939	M	7	Chest from behind	Bronchial asthma	Partially controlled	Calm	Adobe Audition	Good
940	M	7	Chest from behind	Bronchial asthma	Partially controlled	Calm	Adobe Audition	Good
941	M	7	Chest from behind	Bronchial asthma	Partially controlled	Calm	Adobe Audition	Good
942	F	14	Second intercostal space	Bronchial asthma	Exacerbation or/and Uncontrolled	Calm	Adobe Audition	Good
943	F	14	Second intercostal space	Bronchial asthma	Exacerbation or/and Uncontrolled	Calm	Adobe Audition	Good
944	F	8	Oral cavity	Bronchial asthma	Exacerbation or/and Uncontrolled	Calm	Adobe Audition	Good
945	F	8	Oral cavity	Bronchial asthma	Exacerbation or/and Uncontrolled	Calm	Adobe Audition	Good
946	M	7	Chest from behind	Bronchial asthma	Partially controlled	Calm	Adobe Audition	Good
947	M	7	Chest from behind	Bronchial asthma	Partially controlled	Calm	Adobe Audition	Good
948	M	7	Chest from behind	Bronchial asthma	Partially controlled	Calm	Adobe Audition	Good
949	F	15	Chest from behind	Bronchial asthma	Partially controlled	Calm	Adobe Audition	Good
950	F	15	Chest from behind	Bronchial asthma	Partially controlled	Calm	Adobe Audition	Good
951	F	15	Chest from behind	Bronchial asthma	Partially controlled	Calm	Adobe Audition	Good
952	F	10	Second intercostal space	Bronchial asthma	Partially controlled	Calm	Adobe Audition	Good
953	F	10	Second intercostal space	Bronchial asthma	Partially controlled	Calm	Adobe Audition	Good
954	M	7	Oral cavity	Bronchial asthma	Partially controlled	Calm	Adobe Audition	Good
955	M	7	Oral cavity	Bronchial asthma	Partially controlled	Calm	Adobe Audition	Good
956	M	7	Oral cavity	Bronchial asthma	Partially controlled	Calm	Adobe Audition	Good
957	F	14	Chest from behind	Bronchial asthma	Exacerbation or/and Uncontrolled	Calm	Adobe Audition	Good
958	F	14	Chest from behind	Bronchial asthma	Exacerbation or/and Uncontrolled	Calm	Adobe Audition	Good
959	F	14	Chest from behind	Bronchial asthma	Exacerbation or/and Uncontrolled	Calm	Adobe Audition	Good
960	F	8	Oral cavity	Bronchial asthma	Exacerbation or/and Uncontrolled	Calm	Adobe Audition	Good
961	M	16	Oral cavity	Bronchial asthma	Partially controlled	Calm	Adobe Audition	Good
962	M	16	Oral cavity	Bronchial asthma	Partially controlled	Calm	Adobe Audition	Good
963	M	16	Oral cavity	Bronchial asthma	Partially controlled	Calm	Adobe Audition	Good
964	F	15	Oral cavity	Bronchial asthma	Partially controlled	Calm	Adobe Audition	Good
965	F	15	Oral cavity	Bronchial asthma	Partially controlled	Calm	Adobe Audition	Good
966	M	7	Oral cavity	Bronchial asthma	Partially controlled	Calm	Adobe Audition	Good
967	M	7	Oral cavity	Bronchial asthma	Partially controlled	Calm	Adobe Audition	Good
968	M	7	Oral cavity	Bronchial asthma	Partially controlled	Calm	Adobe Audition	Good
969	F	15	Oral cavity	Bronchial asthma	Partially controlled	Calm	Adobe Audition	Good
970	F	10	Chest from behind	Bronchial asthma	Partially controlled	Calm	Adobe Audition	Good
971	F	10	Chest from behind	Bronchial asthma	Partially controlled	Calm	Adobe Audition	Good
972	F	10	Chest from behind	Bronchial asthma	Partially controlled	Calm	Adobe Audition	Good
973	M	10	Second intercostal space	Bronchial asthma	Partially controlled	Calm	Adobe Audition	Good
974	M	10	Second intercostal space	Bronchial asthma	Partially controlled	Calm	Adobe Audition	Good
975	M	10	Second intercostal space	Bronchial asthma	Partially controlled	Calm	Adobe Audition	Good
976	F	14	Oral cavity	Bronchial asthma	Exacerbation or/and Uncontrolled	Calm	Adobe Audition	Good
977	F	14	Oral cavity	Bronchial asthma	Exacerbation or/and Uncontrolled	Calm	Adobe Audition	Good
978	F	14	Oral cavity	Bronchial asthma	Exacerbation or/and Uncontrolled	Calm	Adobe Audition	Good
979	M	9	Second intercostal space	Bronchial asthma	Well-controlled	Calm	Adobe Audition	Good
980	M	9	Second intercostal space	Bronchial asthma	Well-controlled	Calm	Adobe Audition	Good
981	M	9	Second intercostal space	Bronchial asthma	Well-controlled	Calm	Adobe Audition	Good
982	M	9	Second intercostal space	Bronchial asthma	Partially controlled	Calm	Adobe Audition	Good
983	M	9	Second intercostal space	Bronchial asthma	Partially controlled	Calm	Adobe Audition	Good
984	M	9	Second intercostal space	Bronchial asthma	Partially controlled	Calm	Adobe Audition	Good
985	M	16	Second intercostal space	Bronchial asthma	Partially controlled	Calm	Adobe Audition	Good
986	M	16	Second intercostal space	Bronchial asthma	Partially controlled	Calm	Adobe Audition	Good
987	M	16	Second intercostal space	Bronchial asthma	Partially controlled	Calm	Adobe Audition	Good
988	M	15	Second intercostal space	Bronchial asthma	Well-controlled	Calm	Adobe Audition	Good
989	M	15	Second intercostal space	Bronchial asthma	Well-controlled	Calm	Adobe Audition	Good
990	M	15	Second intercostal space	Bronchial asthma	Well-controlled	Calm	Adobe Audition	Good
991	F	10	Oral cavity	Bronchial asthma	Partially controlled	Calm	Adobe Audition	Good
992	F	10	Oral cavity	Bronchial asthma	Partially controlled	Calm	Adobe Audition	Good
993	M	16	Chest from behind	Bronchial asthma	Partially controlled	Calm	Adobe Audition	Good
994	M	16	Chest from behind	Bronchial asthma	Partially controlled	Calm	Adobe Audition	Good
995	M	16	Chest from behind	Bronchial asthma	Partially controlled	Calm	Adobe Audition	Good
996	M	15	Chest from behind	Bronchial asthma	Well-controlled	Calm	Adobe Audition	Good
997	M	15	Chest from behind	Bronchial asthma	Well-controlled	Calm	Adobe Audition	Good
998	M	15	Chest from behind	Bronchial asthma	Well-controlled	Calm	Adobe Audition	Good
999	F	10	Oral cavity	Bronchial asthma	Partially controlled	Calm	Adobe Audition	Good
1000	M	10	Chest from behind	Bronchial asthma	Partially controlled	Calm	Adobe Audition	Good
1001	M	10	Chest from behind	Bronchial asthma	Partially controlled	Calm	Adobe Audition	Good
1002	M	10	Chest from behind	Bronchial asthma	Partially controlled	Calm	Adobe Audition	Good
1003	M	17	Second intercostal space	Bronchial asthma	Partially controlled	Calm	Adobe Audition	Good
1004	M	17	Second intercostal space	Bronchial asthma	Partially controlled	Calm	Adobe Audition	Good
1005	M	17	Second intercostal space	Bronchial asthma	Partially controlled	Calm	Adobe Audition	Good
1006	M	9	Chest from behind	Bronchial asthma	Well-controlled	Calm	Adobe Audition	Good
1007	M	9	Chest from behind	Bronchial asthma	Well-controlled	Calm	Adobe Audition	Good
1008	M	9	Chest from behind	Bronchial asthma	Well-controlled	Calm	Adobe Audition	Good
1009	M	9	Chest from behind	Bronchial asthma	Partially controlled	Calm	Adobe Audition	Good
1010	M	9	Chest from behind	Bronchial asthma	Partially controlled	Calm	Adobe Audition	Good
1011	M	9	Chest from behind	Bronchial asthma	Partially controlled	Calm	Adobe Audition	Good
1012	M	16	Oral cavity	Bronchial asthma	Partially controlled	Calm	Adobe Audition	Good
1013	M	16	Oral cavity	Bronchial asthma	Partially controlled	Calm	Adobe Audition	Good
1014	M	16	Oral cavity	Bronchial asthma	Partially controlled	Calm	Adobe Audition	Good
1015	M	15	Oral cavity	Bronchial asthma	Well-controlled	Calm	Adobe Audition	Good
1016	M	15	Oral cavity	Bronchial asthma	Well-controlled	Calm	Adobe Audition	Good
1017	M	15	Oral cavity	Bronchial asthma	Well-controlled	Calm	Adobe Audition	Good
1018	F	17	Second intercostal space	Bronchial asthma	Partially controlled	Calm	Adobe Audition	Good
1019	F	17	Second intercostal space	Bronchial asthma	Partially controlled	Calm	Adobe Audition	Good
1020	F	17	Second intercostal space	Bronchial asthma	Partially controlled	Calm	Adobe Audition	Good
1021	M	10	Oral cavity	Bronchial asthma	Partially controlled	Calm	Adobe Audition	Good
1022	M	10	Oral cavity	Bronchial asthma	Partially controlled	Calm	Adobe Audition	Good
1023	M	10	Oral cavity	Bronchial asthma	Partially controlled	Calm	Adobe Audition	Good
1024	M	17	Chest from behind	Bronchial asthma	Partially controlled	Calm	Adobe Audition	Good
1025	M	17	Chest from behind	Bronchial asthma	Partially controlled	Calm	Adobe Audition	Good
1026	M	17	Chest from behind	Bronchial asthma	Partially controlled	Calm	Adobe Audition	Good
1027	M	9	Oral cavity	Bronchial asthma	Well-controlled	Calm	Adobe Audition	Good
1028	M	9	Oral cavity	Bronchial asthma	Well-controlled	Calm	Adobe Audition	Good
1029	M	9	Oral cavity	Bronchial asthma	Partially controlled	Calm	Adobe Audition	Good
1030	M	9	Oral cavity	Bronchial asthma	Partially controlled	Calm	Adobe Audition	Good
1031	M	9	Oral cavity	Bronchial asthma	Partially controlled	Calm	Adobe Audition	Good
1032	M	15	Second intercostal space	Bronchial asthma	Well-controlled	Calm	Adobe Audition	Good
1033	M	15	Second intercostal space	Bronchial asthma	Well-controlled	Calm	Adobe Audition	Good
1034	F	17	Chest from behind	Bronchial asthma	Partially controlled	Calm	Adobe Audition	Good
1035	F	17	Chest from behind	Bronchial asthma	Partially controlled	Calm	Adobe Audition	Good
1036	F	17	Chest from behind	Bronchial asthma	Partially controlled	Calm	Adobe Audition	Good
1037	M	14	Second intercostal space	Bronchial asthma	Well-controlled	Calm	Adobe Audition	Good
1038	M	14	Second intercostal space	Bronchial asthma	Well-controlled	Calm	Adobe Audition	Good
1039	M	14	Second intercostal space	Bronchial asthma	Well-controlled	Calm	Adobe Audition	Good
1040	M	17	Oral cavity	Bronchial asthma	Partially controlled	Calm	Adobe Audition	Good
1041	M	17	Oral cavity	Bronchial asthma	Partially controlled	Calm	Adobe Audition	Good
1042	M	17	Oral cavity	Bronchial asthma	Partially controlled	Calm	Adobe Audition	Good
1043	M	9	Second intercostal space	Bronchial asthma	Partially controlled	Calm	Adobe Audition	Good
1044	F	8	Second intercostal space	Bronchial asthma	Partially controlled	Calm	Adobe Audition	Good
1045	F	8	Second intercostal space	Bronchial asthma	Partially controlled	Calm	Adobe Audition	Good
1046	F	8	Second intercostal space	Bronchial asthma	Partially controlled	Calm	Adobe Audition	Good
1047	M	15	Chest from behind	Bronchial asthma	Well-controlled	Calm	Adobe Audition	Good
1048	M	15	Chest from behind	Bronchial asthma	Well-controlled	Calm	Adobe Audition	Good
1049	M	15	Chest from behind	Bronchial asthma	Well-controlled	Calm	Adobe Audition	Good
1050	F	17	Oral cavity	Bronchial asthma	Partially controlled	Calm	Adobe Audition	Good
1051	F	17	Oral cavity	Bronchial asthma	Partially controlled	Calm	Adobe Audition	Good
1052	F	17	Oral cavity	Bronchial asthma	Partially controlled	Calm	Adobe Audition	Good
1053	M	14	Chest from behind	Bronchial asthma	Well-controlled	Calm	Adobe Audition	Good
1054	M	14	Chest from behind	Bronchial asthma	Well-controlled	Calm	Adobe Audition	Good
1055	M	14	Chest from behind	Bronchial asthma	Well-controlled	Calm	Adobe Audition	Good
1056	M	9	Second intercostal space	Bronchial asthma	Partially controlled	Calm	Adobe Audition	Good
1057	M	9	Second intercostal space	Bronchial asthma	Partially controlled	Calm	Adobe Audition	Good
1058	M	9	Second intercostal space	Bronchial asthma	Partially controlled	Calm	Adobe Audition	Good
1059	M	9	Chest from behind	Bronchial asthma	Partially controlled	Calm	Adobe Audition	Good
1060	M	9	Chest from behind	Bronchial asthma	Partially controlled	Calm	Adobe Audition	Good
1061	M	9	Chest from behind	Bronchial asthma	Partially controlled	Calm	Adobe Audition	Good
1062	F	8	Chest from behind	Bronchial asthma	Partially controlled	Calm	Adobe Audition	Good
1063	F	8	Chest from behind	Bronchial asthma	Partially controlled	Calm	Adobe Audition	Good
1064	F	8	Chest from behind	Bronchial asthma	Partially controlled	Calm	Adobe Audition	Good
1065	M	15	Oral cavity	Bronchial asthma	Well-controlled	Calm	Adobe Audition	Good
1066	M	15	Oral cavity	Bronchial asthma	Well-controlled	Calm	Adobe Audition	Good
1067	M	8	Second intercostal space	Bronchial asthma	Exacerbation or/and Uncontrolled	Calm	Adobe Audition	Good
1068	M	8	Second intercostal space	Bronchial asthma	Exacerbation or/and Uncontrolled	Calm	Adobe Audition	Good
1069	M	8	Second intercostal space	Bronchial asthma	Exacerbation or/and Uncontrolled	Calm	Adobe Audition	Good
1070	M	14	Oral cavity	Bronchial asthma	Well-controlled	Calm	Adobe Audition	Good
1071	M	14	Oral cavity	Bronchial asthma	Well-controlled	Calm	Adobe Audition	Good
1072	M	14	Oral cavity	Bronchial asthma	Well-controlled	Calm	Adobe Audition	Good
1073	M	9	Chest from behind	Bronchial asthma	Partially controlled	Calm	Adobe Audition	Good
1074	M	9	Chest from behind	Bronchial asthma	Partially controlled	Calm	Adobe Audition	Good
1075	M	9	Chest from behind	Bronchial asthma	Partially controlled	Calm	Adobe Audition	Good
1076	M	9	Oral cavity	Bronchial asthma	Partially controlled	Calm	Adobe Audition	Good
1077	F	8	Oral cavity	Bronchial asthma	Partially controlled	Calm	Adobe Audition	Good
1078	F	8	Oral cavity	Bronchial asthma	Partially controlled	Calm	Adobe Audition	Good
1079	M	13	Second intercostal space	Bronchial asthma	Partially controlled	Calm	Adobe Audition	Good
1080	M	13	Second intercostal space	Bronchial asthma	Partially controlled	Calm	Adobe Audition	Good
1081	M	13	Second intercostal space	Bronchial asthma	Partially controlled	Calm	Adobe Audition	Good
1082	M	8	Chest from behind	Bronchial asthma	Exacerbation or/and Uncontrolled	Calm	Adobe Audition	Good
1083	M	8	Chest from behind	Bronchial asthma	Exacerbation or/and Uncontrolled	Calm	Adobe Audition	Good
1084	M	8	Chest from behind	Bronchial asthma	Exacerbation or/and Uncontrolled	Calm	Adobe Audition	Good
1085	M	10	Second intercostal space	Bronchial asthma	Partially controlled	Calm	Adobe Audition	Good
1086	M	10	Second intercostal space	Bronchial asthma	Partially controlled	Calm	Adobe Audition	Good
1087	M	10	Second intercostal space	Bronchial asthma	Partially controlled	Calm	Adobe Audition	Good
1088	M	9	Oral cavity	Bronchial asthma	Partially controlled	Calm	Adobe Audition	Good
1089	M	9	Oral cavity	Bronchial asthma	Partially controlled	Calm	Adobe Audition	Good
1090	M	9	Oral cavity	Bronchial asthma	Partially controlled	Calm	Adobe Audition	Good
1091	M	9	Oral cavity	Bronchial asthma	Partially controlled	Calm	Adobe Audition	Good
1092	M	13	Chest from behind	Bronchial asthma	Partially controlled	Calm	Adobe Audition	Good
1093	M	13	Chest from behind	Bronchial asthma	Partially controlled	Calm	Adobe Audition	Good
1094	M	13	Chest from behind	Bronchial asthma	Partially controlled	Calm	Adobe Audition	Good
1095	M	8	Oral cavity	Bronchial asthma	Exacerbation or/and Uncontrolled	Calm	Adobe Audition	Good
1096	M	8	Oral cavity	Bronchial asthma	Exacerbation or/and Uncontrolled	Calm	Adobe Audition	Good
1097	M	8	Oral cavity	Bronchial asthma	Exacerbation or/and Uncontrolled	Calm	Adobe Audition	Good
1098	M	10	Chest from behind	Bronchial asthma	Partially controlled	Calm	Adobe Audition	Good
1099	M	10	Chest from behind	Bronchial asthma	Partially controlled	Calm	Adobe Audition	Good
1100	M	10	Chest from behind	Bronchial asthma	Partially controlled	Calm	Adobe Audition	Good
1101	M	9	Second intercostal space	Bronchial asthma	Partially controlled	Calm	Adobe Audition	Good
1102	M	9	Second intercostal space	Bronchial asthma	Partially controlled	Calm	Adobe Audition	Good
1103	M	13	Oral cavity	Bronchial asthma	Partially controlled	Calm	Adobe Audition	Good
1104	M	13	Oral cavity	Bronchial asthma	Partially controlled	Calm	Adobe Audition	Good
1105	M	13	Oral cavity	Bronchial asthma	Partially controlled	Calm	Adobe Audition	Good
1106	M	15	Second intercostal space	Bronchial asthma	Partially controlled	Calm	Adobe Audition	Good
1107	M	15	Second intercostal space	Bronchial asthma	Partially controlled	Calm	Adobe Audition	Good
1108	M	15	Second intercostal space	Bronchial asthma	Partially controlled	Calm	Adobe Audition	Good
1109	M	10	Oral cavity	Bronchial asthma	Partially controlled	Calm	Adobe Audition	Good
1110	M	10	Oral cavity	Bronchial asthma	Partially controlled	Calm	Adobe Audition	Good
1111	M	16	Second intercostal space	Bronchial asthma	Well-controlled	Calm	Adobe Audition	Good
1112	M	16	Second intercostal space	Bronchial asthma	Well-controlled	Calm	Adobe Audition	Good
1113	M	16	Second intercostal space	Bronchial asthma	Well-controlled	Calm	Adobe Audition	Good
1114	M	16	Chest from behind	Bronchial asthma	Well-controlled	Calm	Adobe Audition	Good
1115	M	16	Chest from behind	Bronchial asthma	Well-controlled	Calm	Adobe Audition	Good
1116	M	16	Chest from behind	Bronchial asthma	Well-controlled	Calm	Adobe Audition	Good
1117	M	15	Chest from behind	Bronchial asthma	Partially controlled	Calm	Adobe Audition	Good
1118	M	15	Chest from behind	Bronchial asthma	Partially controlled	Calm	Adobe Audition	Good
1119	M	15	Chest from behind	Bronchial asthma	Partially controlled	Calm	Adobe Audition	Good
1120	F	15	Second intercostal space	Bronchial asthma	Well-controlled	Calm	Adobe Audition	Good
1121	F	15	Second intercostal space	Bronchial asthma	Well-controlled	Calm	Adobe Audition	Good
1122	M	16	Oral cavity	Bronchial asthma	Well-controlled	Calm	Adobe Audition	Good
1123	M	16	Oral cavity	Bronchial asthma	Well-controlled	Calm	Adobe Audition	Good
1124	M	16	Oral cavity	Bronchial asthma	Well-controlled	Calm	Adobe Audition	Good
1125	M	15	Oral cavity	Bronchial asthma	Partially controlled	Calm	Adobe Audition	Good
1126	M	15	Oral cavity	Bronchial asthma	Partially controlled	Calm	Adobe Audition	Good
1127	M	9	Second intercostal space	Bronchial asthma	Partially controlled	Calm	Adobe Audition	Good
1128	M	14	Second intercostal space	Bronchial asthma	Partially controlled	Calm	Adobe Audition	Good
1129	M	14	Second intercostal space	Bronchial asthma	Partially controlled	Calm	Adobe Audition	Good
1130	M	14	Second intercostal space	Bronchial asthma	Partially controlled	Calm	Adobe Audition	Good
1131	M	11	Second intercostal space	Bronchial asthma	Well-controlled	Calm	Adobe Audition	Good
1132	M	11	Second intercostal space	Bronchial asthma	Well-controlled	Calm	Adobe Audition	Good
1133	M	11	Second intercostal space	Bronchial asthma	Well-controlled	Calm	Adobe Audition	Good
1134	M	15	Second intercostal space	Bronchial asthma	Well-controlled	Calm	Adobe Audition	Good
1135	M	15	Second intercostal space	Bronchial asthma	Well-controlled	Calm	Adobe Audition	Good
1136	F	15	Second intercostal space	Bronchial asthma	Unspecified Disease Control	Calm	Adobe Audition	Good
1137	F	15	Second intercostal space	Bronchial asthma	Unspecified Disease Control	Calm	Adobe Audition	Good
1138	F	15	Second intercostal space	Bronchial asthma	Unspecified Disease Control	Calm	Adobe Audition	Good
1139	F	15	Chest from behind	Bronchial asthma	Well-controlled	Calm	Adobe Audition	Good
1140	F	15	Chest from behind	Bronchial asthma	Well-controlled	Calm	Adobe Audition	Good
1141	F	15	Chest from behind	Bronchial asthma	Well-controlled	Calm	Adobe Audition	Good
1142	M	9	Chest from behind	Bronchial asthma	Partially controlled	Calm	Phone	Good
1143	M	9	Chest from behind	Bronchial asthma	Partially controlled	Calm	Phone	Good
1144	M	9	Chest from behind	Bronchial asthma	Partially controlled	Calm	Phone	Good
1145	M	14	Chest from behind	Bronchial asthma	Partially controlled	Calm	Adobe Audition	Good
1146	M	14	Chest from behind	Bronchial asthma	Partially controlled	Calm	Adobe Audition	Good
1147	M	14	Chest from behind	Bronchial asthma	Partially controlled	Calm	Adobe Audition	Good
1148	M	13	Second intercostal space	Bronchial asthma	Partially controlled	Calm	Adobe Audition	Good
1149	M	13	Second intercostal space	Bronchial asthma	Partially controlled	Calm	Adobe Audition	Good
1150	M	13	Second intercostal space	Bronchial asthma	Partially controlled	Calm	Adobe Audition	Good
1151	M	11	Chest from behind	Bronchial asthma	Well-controlled	Calm	Adobe Audition	Good
1152	M	11	Chest from behind	Bronchial asthma	Well-controlled	Calm	Adobe Audition	Good
1153	M	11	Chest from behind	Bronchial asthma	Well-controlled	Calm	Adobe Audition	Good
1154	M	15	Chest from behind	Bronchial asthma	Well-controlled	Calm	Adobe Audition	Good
1155	M	15	Chest from behind	Bronchial asthma	Well-controlled	Calm	Adobe Audition	Good
1156	M	15	Chest from behind	Bronchial asthma	Well-controlled	Calm	Adobe Audition	Good
1157	F	15	Chest from behind	Bronchial asthma	Unspecified Disease Control	Calm	Adobe Audition	Good
1158	F	15	Chest from behind	Bronchial asthma	Unspecified Disease Control	Calm	Adobe Audition	Good
1159	F	15	Chest from behind	Bronchial asthma	Unspecified Disease Control	Calm	Adobe Audition	Good
1160	F	15	Oral cavity	Bronchial asthma	Well-controlled	Calm	Adobe Audition	Good
1161	F	15	Oral cavity	Bronchial asthma	Well-controlled	Calm	Adobe Audition	Good
1162	F	15	Oral cavity	Bronchial asthma	Well-controlled	Calm	Adobe Audition	Good
1163	M	9	Oral cavity	Bronchial asthma	Partially controlled	Calm	Adobe Audition	Good
1164	M	9	Oral cavity	Bronchial asthma	Partially controlled	Calm	Adobe Audition	Good
1165	M	9	Oral cavity	Bronchial asthma	Partially controlled	Calm	Adobe Audition	Good
1166	M	14	Oral cavity	Bronchial asthma	Partially controlled	Calm	Adobe Audition	Good
1167	M	14	Oral cavity	Bronchial asthma	Partially controlled	Calm	Adobe Audition	Good
1168	M	14	Oral cavity	Bronchial asthma	Partially controlled	Calm	Adobe Audition	Good
1169	M	13	Chest from behind	Bronchial asthma	Partially controlled	Calm	Adobe Audition	Good
1170	M	13	Chest from behind	Bronchial asthma	Partially controlled	Calm	Adobe Audition	Good
1171	M	13	Chest from behind	Bronchial asthma	Partially controlled	Calm	Adobe Audition	Good
1172	M	11	Oral cavity	Bronchial asthma	Well-controlled	Calm	Adobe Audition	Good
1173	M	11	Oral cavity	Bronchial asthma	Well-controlled	Calm	Adobe Audition	Good
1174	M	11	Oral cavity	Bronchial asthma	Well-controlled	Calm	Adobe Audition	Good
1175	M	15	Oral cavity	Bronchial asthma	Well-controlled	Calm	Adobe Audition	Good
1176	M	15	Oral cavity	Bronchial asthma	Well-controlled	Calm	Adobe Audition	Good
1177	M	15	Oral cavity	Bronchial asthma	Well-controlled	Calm	Adobe Audition	Good
1178	F	15	Oral cavity	Bronchial asthma	Unspecified Disease Control	Calm	Adobe Audition	Good
1179	F	15	Oral cavity	Bronchial asthma	Unspecified Disease Control	Calm	Adobe Audition	Good
1180	F	15	Oral cavity	Bronchial asthma	Unspecified Disease Control	Calm	Adobe Audition	Good
1181	M	13	Second intercostal space	Bronchial asthma	Partially controlled	Calm	Adobe Audition	Good
1182	M	13	Second intercostal space	Bronchial asthma	Partially controlled	Calm	Adobe Audition	Good
1183	M	16	Second intercostal space	Bronchial asthma	Well-controlled	Calm	Adobe Audition	Good
1184	M	16	Second intercostal space	Bronchial asthma	Well-controlled	Calm	Adobe Audition	Good
1185	M	16	Second intercostal space	Bronchial asthma	Well-controlled	Calm	Adobe Audition	Good
1186	F	8	Oral cavity	Bronchial asthma	Partially controlled	Calm	Adobe Audition	Good
1187	M	13	Oral cavity	Bronchial asthma	Partially controlled	Calm	Adobe Audition	Good
1188	M	13	Oral cavity	Bronchial asthma	Partially controlled	Calm	Adobe Audition	Good
1189	M	13	Oral cavity	Bronchial asthma	Partially controlled	Calm	Adobe Audition	Good
1190	M	13	Second intercostal space	Bronchial asthma	Unspecified Disease Control	Calm	Adobe Audition	Good
1191	M	13	Second intercostal space	Bronchial asthma	Unspecified Disease Control	Calm	Adobe Audition	Good
1192	M	13	Second intercostal space	Bronchial asthma	Unspecified Disease Control	Calm	Adobe Audition	Good
1193	M	9	Second intercostal space	Bronchial asthma	Well-controlled	Calm	Adobe Audition	Good
1194	M	9	Second intercostal space	Bronchial asthma	Well-controlled	Calm	Adobe Audition	Good
1195	M	9	Second intercostal space	Bronchial asthma	Well-controlled	Calm	Adobe Audition	Good
1196	M	16	Second intercostal space	Bronchial asthma	Partially controlled	Calm	Adobe Audition	Good
1197	M	13	Second intercostal space	Bronchial asthma	Unspecified Disease Control	Calm	Adobe Audition	Good
1198	M	13	Second intercostal space	Bronchial asthma	Unspecified Disease Control	Calm	Adobe Audition	Good
1199	M	13	Second intercostal space	Bronchial asthma	Unspecified Disease Control	Calm	Adobe Audition	Good
1200	M	13	Chest from behind	Bronchial asthma	Partially controlled	Calm	Adobe Audition	Good
1201	M	13	Chest from behind	Bronchial asthma	Partially controlled	Calm	Adobe Audition	Good
1202	M	13	Chest from behind	Bronchial asthma	Partially controlled	Calm	Adobe Audition	Good
1203	M	16	Chest from behind	Bronchial asthma	Well-controlled	Calm	Adobe Audition	Good
1204	M	16	Chest from behind	Bronchial asthma	Well-controlled	Calm	Adobe Audition	Good
1205	M	16	Chest from behind	Bronchial asthma	Well-controlled	Calm	Adobe Audition	Good
1206	M	17	Second intercostal space	Bronchial asthma	Partially controlled	Calm	Adobe Audition	Good
1207	M	17	Second intercostal space	Bronchial asthma	Partially controlled	Calm	Adobe Audition	Good
1208	M	13	Chest from behind	Bronchial asthma	Unspecified Disease Control	Calm	Adobe Audition	Good
1209	M	13	Chest from behind	Bronchial asthma	Unspecified Disease Control	Calm	Adobe Audition	Good
1210	M	13	Chest from behind	Bronchial asthma	Unspecified Disease Control	Calm	Adobe Audition	Good
1211	M	9	Chest from behind	Bronchial asthma	Well-controlled	Calm	Adobe Audition	Good
1212	M	9	Chest from behind	Bronchial asthma	Well-controlled	Calm	Adobe Audition	Good
1213	M	9	Chest from behind	Bronchial asthma	Well-controlled	Calm	Adobe Audition	Good
1214	M	16	Chest from behind	Bronchial asthma	Partially controlled	Calm	Adobe Audition	Good
1215	M	16	Chest from behind	Bronchial asthma	Partially controlled	Calm	Adobe Audition	Good
1216	M	16	Chest from behind	Bronchial asthma	Partially controlled	Calm	Adobe Audition	Good
1217	M	13	Chest from behind	Bronchial asthma	Unspecified Disease Control	Calm	Adobe Audition	Good
1218	M	13	Chest from behind	Bronchial asthma	Unspecified Disease Control	Calm	Adobe Audition	Good
1219	M	13	Chest from behind	Bronchial asthma	Unspecified Disease Control	Calm	Adobe Audition	Good
1220	M	13	Oral cavity	Bronchial asthma	Partially controlled	Calm	Adobe Audition	Good
1221	M	13	Oral cavity	Bronchial asthma	Partially controlled	Calm	Adobe Audition	Good
1222	M	16	Oral cavity	Bronchial asthma	Well-controlled	Calm	Adobe Audition	Good
1223	M	16	Oral cavity	Bronchial asthma	Well-controlled	Calm	Adobe Audition	Good
1224	M	16	Oral cavity	Bronchial asthma	Well-controlled	Calm	Adobe Audition	Good
1225	M	17	Chest from behind	Bronchial asthma	Partially controlled	Calm	Adobe Audition	Good
1226	M	17	Chest from behind	Bronchial asthma	Partially controlled	Calm	Adobe Audition	Good
1227	M	17	Chest from behind	Bronchial asthma	Partially controlled	Calm	Adobe Audition	Good
1228	M	13	Oral cavity	Bronchial asthma	Unspecified Disease Control	Calm	Adobe Audition	Good
1229	M	13	Oral cavity	Bronchial asthma	Unspecified Disease Control	Calm	Adobe Audition	Good
1230	M	13	Oral cavity	Bronchial asthma	Unspecified Disease Control	Calm	Adobe Audition	Good
1231	M	9	Oral cavity	Bronchial asthma	Well-controlled	Calm	Adobe Audition	Good
1232	M	9	Oral cavity	Bronchial asthma	Well-controlled	Calm	Adobe Audition	Good
1233	M	9	Oral cavity	Bronchial asthma	Well-controlled	Calm	Adobe Audition	Good
1234	M	16	Oral cavity	Bronchial asthma	Partially controlled	Calm	Adobe Audition	Good
1235	M	16	Oral cavity	Bronchial asthma	Partially controlled	Calm	Adobe Audition	Good
1236	M	16	Oral cavity	Bronchial asthma	Partially controlled	Calm	Adobe Audition	Good
1237	M	13	Oral cavity	Bronchial asthma	Unspecified Disease Control	Calm	Adobe Audition	Good
1238	M	8	Second intercostal space	Bronchial asthma	Partially controlled	Calm	Adobe Audition	Good
1239	M	8	Second intercostal space	Bronchial asthma	Partially controlled	Calm	Adobe Audition	Good
1240	F	6	Second intercostal space	Bronchial asthma	Partially controlled	Calm	Adobe Audition	Good
1241	F	6	Second intercostal space	Bronchial asthma	Partially controlled	Calm	Adobe Audition	Good
1242	F	6	Second intercostal space	Bronchial asthma	Partially controlled	Calm	Adobe Audition	Good
1243	M	17	Oral cavity	Bronchial asthma	Partially controlled	Calm	Adobe Audition	Good
1244	M	17	Oral cavity	Bronchial asthma	Partially controlled	Calm	Adobe Audition	Good
1245	M	17	Oral cavity	Bronchial asthma	Partially controlled	Calm	Adobe Audition	Good
1246	M	14	Oral cavity	Bronchial asthma	Well-controlled	Calm	Adobe Audition	Good
1247	F	17	Second intercostal space	Bronchial asthma	Partially controlled	Calm	Adobe Audition	Good
1248	M	11	Second intercostal space	Bronchial asthma	Exacerbation or/and Uncontrolled	Calm	Adobe Audition	Good
1249	M	11	Second intercostal space	Bronchial asthma	Exacerbation or/and Uncontrolled	Calm	Adobe Audition	Good
1250	M	16	Second intercostal space	Bronchial asthma	Exacerbation or/and Uncontrolled	Calm	Adobe Audition	Good
1251	M	16	Second intercostal space	Bronchial asthma	Exacerbation or/and Uncontrolled	Calm	Adobe Audition	Good
1252	M	16	Second intercostal space	Bronchial asthma	Exacerbation or/and Uncontrolled	Calm	Adobe Audition	Good
1253	M	15	Second intercostal space	Bronchial asthma	Partially controlled	Calm	Adobe Audition	Good
1254	M	15	Second intercostal space	Bronchial asthma	Partially controlled	Calm	Adobe Audition	Good
1255	M	15	Second intercostal space	Bronchial asthma	Partially controlled	Calm	Adobe Audition	Good
1256	M	8	Chest from behind	Bronchial asthma	Partially controlled	Calm	Adobe Audition	Good
1257	M	8	Chest from behind	Bronchial asthma	Partially controlled	Calm	Adobe Audition	Good
1258	F	6	Chest from behind	Bronchial asthma	Partially controlled	Calm	Adobe Audition	Good
1259	F	6	Chest from behind	Bronchial asthma	Partially controlled	Calm	Adobe Audition	Good
1260	F	6	Chest from behind	Bronchial asthma	Partially controlled	Calm	Adobe Audition	Good
1261	F	17	Chest from behind	Bronchial asthma	Partially controlled	Calm	Adobe Audition	Good
1262	F	17	Chest from behind	Bronchial asthma	Partially controlled	Calm	Adobe Audition	Good
1263	F	17	Chest from behind	Bronchial asthma	Partially controlled	Calm	Adobe Audition	Good
1264	M	11	Chest from behind	Bronchial asthma	Exacerbation or/and Uncontrolled	Calm	Adobe Audition	Good
1265	M	11	Chest from behind	Bronchial asthma	Exacerbation or/and Uncontrolled	Calm	Adobe Audition	Good
1266	M	11	Chest from behind	Bronchial asthma	Exacerbation or/and Uncontrolled	Calm	Adobe Audition	Good
1267	M	16	Chest from behind	Bronchial asthma	Exacerbation or/and Uncontrolled	Calm	Adobe Audition	Good
1268	M	16	Chest from behind	Bronchial asthma	Exacerbation or/and Uncontrolled	Calm	Adobe Audition	Good
1269	M	16	Chest from behind	Bronchial asthma	Exacerbation or/and Uncontrolled	Calm	Adobe Audition	Good
1270	M	15	Chest from behind	Bronchial asthma	Partially controlled	Calm	Adobe Audition	Good
1271	M	15	Chest from behind	Bronchial asthma	Partially controlled	Calm	Adobe Audition	Good
1272	M	15	Chest from behind	Bronchial asthma	Partially controlled	Calm	Adobe Audition	Good
1273	M	8	Oral cavity	Bronchial asthma	Partially controlled	Calm	Adobe Audition	Good
1274	M	8	Oral cavity	Bronchial asthma	Partially controlled	Calm	Adobe Audition	Good
1275	M	8	Oral cavity	Bronchial asthma	Partially controlled	Calm	Adobe Audition	Good
1276	F	6	Oral cavity	Bronchial asthma	Partially controlled	Calm	Adobe Audition	Good
1277	F	6	Oral cavity	Bronchial asthma	Partially controlled	Calm	Adobe Audition	Good
1278	F	6	Oral cavity	Bronchial asthma	Partially controlled	Calm	Adobe Audition	Good
1279	F	17	Oral cavity	Bronchial asthma	Partially controlled	Calm	Adobe Audition	Good
1280	F	17	Oral cavity	Bronchial asthma	Partially controlled	Calm	Adobe Audition	Good
1281	M	11	Oral cavity	Bronchial asthma	Exacerbation or/and Uncontrolled	Calm	Adobe Audition	Good
1282	M	11	Oral cavity	Bronchial asthma	Exacerbation or/and Uncontrolled	Calm	Adobe Audition	Good
1283	M	11	Oral cavity	Bronchial asthma	Exacerbation or/and Uncontrolled	Calm	Adobe Audition	Good
1284	F	17	Oral cavity	Bronchial asthma	Partially controlled	Calm	Adobe Audition	Good
1285	M	16	Oral cavity	Bronchial asthma	Exacerbation or/and Uncontrolled	Calm	Adobe Audition	Good
1286	M	16	Oral cavity	Bronchial asthma	Exacerbation or/and Uncontrolled	Calm	Adobe Audition	Good
1287	M	16	Oral cavity	Bronchial asthma	Exacerbation or/and Uncontrolled	Calm	Adobe Audition	Good
1288	M	15	Oral cavity	Bronchial asthma	Partially controlled	Calm	Adobe Audition	Good
1289	M	15	Oral cavity	Bronchial asthma	Partially controlled	Calm	Adobe Audition	Good
1290	M	15	Oral cavity	Bronchial asthma	Partially controlled	Calm	Adobe Audition	Good
1291	F	16	Second intercostal space	Bronchial asthma	Well-controlled	Calm	Adobe Audition	Good
1292	F	16	Second intercostal space	Bronchial asthma	Well-controlled	Calm	Adobe Audition	Good
1293	F	16	Second intercostal space	Bronchial asthma	Well-controlled	Calm	Adobe Audition	Good
1294	M	10	Second intercostal space	Bronchial asthma	Partially controlled	Calm	Adobe Audition	Good
1295	M	10	Second intercostal space	Bronchial asthma	Partially controlled	Calm	Adobe Audition	Good
1296	M	10	Second intercostal space	Bronchial asthma	Partially controlled	Calm	Adobe Audition	Good
1297	M	12	Second intercostal space	Bronchial asthma	Well-controlled	Calm	Adobe Audition	Good
1298	M	12	Second intercostal space	Bronchial asthma	Well-controlled	Calm	Adobe Audition	Good
1299	M	12	Second intercostal space	Bronchial asthma	Well-controlled	Calm	Adobe Audition	Good
1300	M	12	Second intercostal space	Bronchial asthma	Exacerbation or/and Uncontrolled	Calm	Adobe Audition	Good
1301	M	12	Second intercostal space	Bronchial asthma	Exacerbation or/and Uncontrolled	Calm	Adobe Audition	Good
1302	M	12	Second intercostal space	Bronchial asthma	Exacerbation or/and Uncontrolled	Calm	Adobe Audition	Good
1303	M	10	Second intercostal space	Bronchial asthma	Partially controlled	Calm	Adobe Audition	Good
1304	M	10	Second intercostal space	Bronchial asthma	Partially controlled	Calm	Adobe Audition	Good
1305	M	10	Second intercostal space	Bronchial asthma	Partially controlled	Calm	Adobe Audition	Good
1306	F	16	Chest from behind	Bronchial asthma	Well-controlled	Calm	Adobe Audition	Good
1307	F	16	Chest from behind	Bronchial asthma	Well-controlled	Calm	Adobe Audition	Good
1308	F	16	Chest from behind	Bronchial asthma	Well-controlled	Calm	Adobe Audition	Good
1309	M	10	Chest from behind	Bronchial asthma	Partially controlled	Calm	Adobe Audition	Good
1310	M	10	Chest from behind	Bronchial asthma	Partially controlled	Calm	Adobe Audition	Good
1311	M	10	Chest from behind	Bronchial asthma	Partially controlled	Calm	Adobe Audition	Good
1312	M	12	Chest from behind	Bronchial asthma	Well-controlled	Calm	Adobe Audition	Good
1313	M	12	Chest from behind	Bronchial asthma	Well-controlled	Calm	Adobe Audition	Good
1314	M	12	Chest from behind	Bronchial asthma	Well-controlled	Calm	Adobe Audition	Good
1315	M	12	Chest from behind	Bronchial asthma	Well-controlled	Calm	Adobe Audition	Good
1316	M	12	Chest from behind	Bronchial asthma	Exacerbation or/and Uncontrolled	Calm	Adobe Audition	Good
1317	M	12	Chest from behind	Bronchial asthma	Exacerbation or/and Uncontrolled	Calm	Adobe Audition	Good
1318	M	10	Chest from behind	Bronchial asthma	Partially controlled	Calm	Adobe Audition	Good
1319	M	10	Chest from behind	Bronchial asthma	Partially controlled	Calm	Adobe Audition	Good
1320	M	10	Chest from behind	Bronchial asthma	Partially controlled	Calm	Adobe Audition	Good
1321	F	16	Chest from behind	Bronchial asthma	Well-controlled	Calm	Adobe Audition	Good
1322	F	16	Chest from behind	Bronchial asthma	Well-controlled	Calm	Adobe Audition	Good
1323	F	16	Chest from behind	Bronchial asthma	Well-controlled	Calm	Adobe Audition	Good
1324	M	10	Oral cavity	Bronchial asthma	Partially controlled	Calm	Adobe Audition	Good
1325	M	10	Oral cavity	Bronchial asthma	Partially controlled	Calm	Adobe Audition	Good
1326	M	10	Oral cavity	Bronchial asthma	Partially controlled	Calm	Adobe Audition	Good
1327	M	12	Oral cavity	Bronchial asthma	Well-controlled	Calm	Adobe Audition	Good
1328	M	12	Oral cavity	Bronchial asthma	Well-controlled	Calm	Adobe Audition	Good
1329	M	12	Oral cavity	Bronchial asthma	Well-controlled	Calm	Adobe Audition	Good
1330	M	12	Oral cavity	Bronchial asthma	Exacerbation or/and Uncontrolled	Calm	Adobe Audition	Good
1331	M	12	Oral cavity	Bronchial asthma	Exacerbation or/and Uncontrolled	Calm	Adobe Audition	Good
1332	M	12	Oral cavity	Bronchial asthma	Exacerbation or/and Uncontrolled	Calm	Adobe Audition	Good
1333	M	10	Oral cavity	Bronchial asthma	Partially controlled	Calm	Adobe Audition	Good
1334	M	10	Oral cavity	Bronchial asthma	Partially controlled	Calm	Adobe Audition	Good
1335	M	10	Oral cavity	Bronchial asthma	Partially controlled	Calm	Adobe Audition	Good
1336	F	14	Second intercostal space	Bronchial asthma	Partially controlled	Calm	Adobe Audition	Good
1337	F	14	Second intercostal space	Bronchial asthma	Partially controlled	Calm	Adobe Audition	Good
1338	F	14	Second intercostal space	Bronchial asthma	Partially controlled	Calm	Adobe Audition	Good
1339	M	10	Second intercostal space	Bronchial asthma	Partially controlled	Calm	Adobe Audition	Good
1340	M	10	Second intercostal space	Bronchial asthma	Partially controlled	Calm	Adobe Audition	Good
1341	M	10	Second intercostal space	Bronchial asthma	Partially controlled	Calm	Adobe Audition	Good
1342	M	18	Second intercostal space	Bronchial asthma	Partially controlled	Calm	Adobe Audition	Good
1343	M	18	Second intercostal space	Bronchial asthma	Partially controlled	Calm	Adobe Audition	Good
1344	M	18	Second intercostal space	Bronchial asthma	Partially controlled	Calm	Adobe Audition	Good
1345	M	10	Second intercostal space	Bronchial asthma	Partially controlled	Calm	Adobe Audition	Good
1346	M	10	Second intercostal space	Bronchial asthma	Partially controlled	Calm	Adobe Audition	Good
1347	M	10	Second intercostal space	Bronchial asthma	Partially controlled	Calm	Adobe Audition	Good
1348	M	17	Second intercostal space	Bronchial asthma	Partially controlled	Calm	Adobe Audition	Good
1349	M	17	Second intercostal space	Bronchial asthma	Partially controlled	Calm	Adobe Audition	Good
1350	M	17	Second intercostal space	Bronchial asthma	Partially controlled	Calm	Adobe Audition	Good
1351	F	14	Chest from behind	Bronchial asthma	Partially controlled	Calm	Adobe Audition	Good
1352	F	14	Chest from behind	Bronchial asthma	Partially controlled	Calm	Adobe Audition	Good
1353	F	14	Chest from behind	Bronchial asthma	Partially controlled	Calm	Adobe Audition	Good
1354	M	10	Chest from behind	Bronchial asthma	Partially controlled	Calm	Adobe Audition	Good
1355	M	10	Chest from behind	Bronchial asthma	Partially controlled	Calm	Adobe Audition	Good
1356	M	18	Chest from behind	Bronchial asthma	Partially controlled	Calm	Adobe Audition	Good
1357	M	18	Chest from behind	Bronchial asthma	Partially controlled	Calm	Adobe Audition	Good
1358	M	18	Chest from behind	Bronchial asthma	Partially controlled	Calm	Adobe Audition	Good
1359	M	10	Chest from behind	Bronchial asthma	Partially controlled	Calm	Adobe Audition	Good
1360	M	10	Chest from behind	Bronchial asthma	Partially controlled	Calm	Adobe Audition	Good
1361	M	10	Chest from behind	Bronchial asthma	Partially controlled	Calm	Adobe Audition	Good
1362	M	17	Chest from behind	Bronchial asthma	Partially controlled	Calm	Adobe Audition	Good
1363	M	17	Chest from behind	Bronchial asthma	Partially controlled	Calm	Adobe Audition	Good
1364	M	17	Chest from behind	Bronchial asthma	Partially controlled	Calm	Adobe Audition	Good
1365	F	14	Oral cavity	Bronchial asthma	Partially controlled	Calm	Adobe Audition	Good
1366	F	14	Oral cavity	Bronchial asthma	Partially controlled	Calm	Adobe Audition	Good
1367	F	14	Oral cavity	Bronchial asthma	Partially controlled	Calm	Adobe Audition	Good
1368	M	10	Oral cavity	Bronchial asthma	Partially controlled	Calm	Adobe Audition	Good
1369	M	10	Oral cavity	Bronchial asthma	Partially controlled	Calm	Adobe Audition	Good
1370	M	10	Oral cavity	Bronchial asthma	Partially controlled	Calm	Adobe Audition	Good
