# Supplementary material for: Application of deep learning for bronchial asthma diagnostics using respiratory sound recordings
Source: PeerJ Comput Sci. 2023 Jan 10;9:e1173. doi: 10.7717/peerj-cs.1173 (PMC10280228; doi:10.7717/peerj-cs.1173)
Supplement: Supplemental Information 1 — The metadata of the audio files database that was used and 4 sample audio files to use with the example notebooks. Pre-trained snapshots of DenseNet models required to run the inference are available for download from public Google Drive links. [file peerj-cs-09-1173-s001.zip › breathe-paper-main/poetry.lock]

[[package]]
name = "anyio"
version = "3.6.1"
description = "High level compatibility layer for multiple asynchronous event loop implementations"
category = "main"
optional = false
python-versions = ">=3.6.2"

[package.dependencies]
idna = ">=2.8"
sniffio = ">=1.1"

[package.extras]
doc = ["packaging", "sphinx-rtd-theme", "sphinx-autodoc-typehints (>=1.2.0)"]
test = ["coverage[toml] (>=4.5)", "hypothesis (>=4.0)", "pytest (>=7.0)", "pytest-mock (>=3.6.1)", "trustme", "contextlib2", "uvloop (<0.15)", "mock (>=4)", "uvloop (>=0.15)"]
trio = ["trio (>=0.16)"]

[[package]]
name = "appdirs"
version = "1.4.4"
description = "A small Python module for determining appropriate platform-specific dirs, e.g. a \"user data dir\"."
category = "main"
optional = false
python-versions = "*"

[[package]]
name = "appnope"
version = "0.1.3"
description = "Disable App Nap on macOS >= 10.9"
category = "main"
optional = false
python-versions = "*"

[[package]]
name = "argon2-cffi"
version = "21.3.0"
description = "The secure Argon2 password hashing algorithm."
category = "main"
optional = false
python-versions = ">=3.6"

[package.dependencies]
argon2-cffi-bindings = "*"

[package.extras]
dev = ["pre-commit", "cogapp", "tomli", "coverage[toml] (>=5.0.2)", "hypothesis", "pytest", "sphinx", "sphinx-notfound-page", "furo"]
docs = ["sphinx", "sphinx-notfound-page", "furo"]
tests = ["coverage[toml] (>=5.0.2)", "hypothesis", "pytest"]

[[package]]
name = "argon2-cffi-bindings"
version = "21.2.0"
description = "Low-level CFFI bindings for Argon2"
category = "main"
optional = false
python-versions = ">=3.6"

[package.dependencies]
cffi = ">=1.0.1"

[package.extras]
dev = ["pytest", "cogapp", "pre-commit", "wheel"]
tests = ["pytest"]

[[package]]
name = "asttokens"
version = "2.0.5"
description = "Annotate AST trees with source code positions"
category = "main"
optional = false
python-versions = "*"

[package.dependencies]
six = "*"

[package.extras]
test = ["astroid", "pytest"]

[[package]]
name = "attrs"
version = "21.4.0"
description = "Classes Without Boilerplate"
category = "main"
optional = false
python-versions = ">=2.7, !=3.0.*, !=3.1.*, !=3.2.*, !=3.3.*, !=3.4.*"

[package.extras]
dev = ["coverage[toml] (>=5.0.2)", "hypothesis", "pympler", "pytest (>=4.3.0)", "six", "mypy", "pytest-mypy-plugins", "zope.interface", "furo", "sphinx", "sphinx-notfound-page", "pre-commit", "cloudpickle"]
docs = ["furo", "sphinx", "zope.interface", "sphinx-notfound-page"]
tests = ["coverage[toml] (>=5.0.2)", "hypothesis", "pympler", "pytest (>=4.3.0)", "six", "mypy", "pytest-mypy-plugins", "zope.interface", "cloudpickle"]
tests_no_zope = ["coverage[toml] (>=5.0.2)", "hypothesis", "pympler", "pytest (>=4.3.0)", "six", "mypy", "pytest-mypy-plugins", "cloudpickle"]

[[package]]
name = "audioread"
version = "2.1.9"
description = "multi-library, cross-platform audio decoding"
category = "main"
optional = false
python-versions = "*"

[[package]]
name = "babel"
version = "2.10.3"
description = "Internationalization utilities"
category = "main"
optional = false
python-versions = ">=3.6"

[package.dependencies]
pytz = ">=2015.7"

[[package]]
name = "backcall"
version = "0.2.0"
description = "Specifications for callback functions passed in to an API"
category = "main"
optional = false
python-versions = "*"

[[package]]
name = "beautifulsoup4"
version = "4.11.1"
description = "Screen-scraping library"
category = "main"
optional = false
python-versions = ">=3.6.0"

[package.dependencies]
soupsieve = ">1.2"

[package.extras]
html5lib = ["html5lib"]
lxml = ["lxml"]

[[package]]
name = "bleach"
version = "5.0.0"
description = "An easy safelist-based HTML-sanitizing tool."
category = "main"
optional = false
python-versions = ">=3.7"

[package.dependencies]
six = ">=1.9.0"
webencodings = "*"

[package.extras]
css = ["tinycss2 (>=1.1.0)"]
dev = ["pip-tools (==6.5.1)", "pytest (==7.1.1)", "flake8 (==4.0.1)", "tox (==3.24.5)", "sphinx (==4.3.2)", "twine (==4.0.0)", "wheel (==0.37.1)", "hashin (==0.17.0)", "black (==22.3.0)", "mypy (==0.942)"]

[[package]]
name = "certifi"
version = "2022.6.15"
description = "Python package for providing Mozilla's CA Bundle."
category = "main"
optional = false
python-versions = ">=3.6"

[[package]]
name = "cffi"
version = "1.15.0"
description = "Foreign Function Interface for Python calling C code."
category = "main"
optional = false
python-versions = "*"

[package.dependencies]
pycparser = "*"

[[package]]
name = "charset-normalizer"
version = "2.0.12"
description = "The Real First Universal Charset Detector. Open, modern and actively maintained alternative to Chardet."
category = "main"
optional = false
python-versions = ">=3.5.0"

[package.extras]
unicode_backport = ["unicodedata2"]

[[package]]
name = "colorama"
version = "0.4.5"
description = "Cross-platform colored terminal text."
category = "main"
optional = false
python-versions = ">=2.7, !=3.0.*, !=3.1.*, !=3.2.*, !=3.3.*, !=3.4.*"

[[package]]
name = "cycler"
version = "0.11.0"
description = "Composable style cycles"
category = "main"
optional = false
python-versions = ">=3.6"

[[package]]
name = "debugpy"
version = "1.6.0"
description = "An implementation of the Debug Adapter Protocol for Python"
category = "main"
optional = false
python-versions = ">=3.7"

[[package]]
name = "decorator"
version = "5.1.1"
description = "Decorators for Humans"
category = "main"
optional = false
python-versions = ">=3.5"

[[package]]
name = "defusedxml"
version = "0.7.1"
description = "XML bomb protection for Python stdlib modules"
category = "main"
optional = false
python-versions = ">=2.7, !=3.0.*, !=3.1.*, !=3.2.*, !=3.3.*, !=3.4.*"

[[package]]
name = "entrypoints"
version = "0.4"
description = "Discover and load entry points from installed packages."
category = "main"
optional = false
python-versions = ">=3.6"

[[package]]
name = "executing"
version = "0.8.3"
description = "Get the currently executing AST node of a frame, and other information"
category = "main"
optional = false
python-versions = "*"

[[package]]
name = "fastjsonschema"
version = "2.15.3"
description = "Fastest Python implementation of JSON schema"
category = "main"
optional = false
python-versions = "*"

[package.extras]
devel = ["colorama", "jsonschema", "json-spec", "pylint", "pytest", "pytest-benchmark", "pytest-cache", "validictory"]

[[package]]
name = "fonttools"
version = "4.33.3"
description = "Tools to manipulate font files"
category = "main"
optional = false
python-versions = ">=3.7"

[package.extras]
all = ["fs (>=2.2.0,<3)", "lxml (>=4.0,<5)", "zopfli (>=0.1.4)", "lz4 (>=1.7.4.2)", "matplotlib", "sympy", "skia-pathops (>=0.5.0)", "uharfbuzz (>=0.23.0)", "brotlicffi (>=0.8.0)", "scipy", "brotli (>=1.0.1)", "munkres", "unicodedata2 (>=14.0.0)", "xattr"]
graphite = ["lz4 (>=1.7.4.2)"]
interpolatable = ["scipy", "munkres"]
lxml = ["lxml (>=4.0,<5)"]
pathops = ["skia-pathops (>=0.5.0)"]
plot = ["matplotlib"]
repacker = ["uharfbuzz (>=0.23.0)"]
symfont = ["sympy"]
type1 = ["xattr"]
ufo = ["fs (>=2.2.0,<3)"]
unicode = ["unicodedata2 (>=14.0.0)"]
woff = ["zopfli (>=0.1.4)", "brotlicffi (>=0.8.0)", "brotli (>=1.0.1)"]

[[package]]
name = "idna"
version = "3.3"
description = "Internationalized Domain Names in Applications (IDNA)"
category = "main"
optional = false
python-versions = ">=3.5"

[[package]]
name = "importlib-metadata"
version = "4.11.4"
description = "Read metadata from Python packages"
category = "main"
optional = false
python-versions = ">=3.7"

[package.dependencies]
zipp = ">=0.5"

[package.extras]
docs = ["sphinx", "jaraco.packaging (>=9)", "rst.linker (>=1.9)"]
perf = ["ipython"]
testing = ["pytest (>=6)", "pytest-checkdocs (>=2.4)", "pytest-flake8", "pytest-cov", "pytest-enabler (>=1.0.1)", "packaging", "pyfakefs", "flufl.flake8", "pytest-perf (>=0.9.2)", "pytest-black (>=0.3.7)", "pytest-mypy (>=0.9.1)", "importlib-resources (>=1.3)"]

[[package]]
name = "ipykernel"
version = "6.15.0"
description = "IPython Kernel for Jupyter"
category = "main"
optional = false
python-versions = ">=3.7"

[package.dependencies]
appnope = {version = "*", markers = "platform_system == \"Darwin\""}
debugpy = ">=1.0"
ipython = ">=7.23.1"
jupyter-client = ">=6.1.12"
matplotlib-inline = ">=0.1"
nest-asyncio = "*"
packaging = "*"
psutil = "*"
pyzmq = ">=17"
tornado = ">=6.1"
traitlets = ">=5.1.0"

[package.extras]
test = ["flaky", "ipyparallel", "pre-commit", "pytest-cov", "pytest-timeout", "pytest (>=6.0)"]

[[package]]
name = "ipython"
version = "8.4.0"
description = "IPython: Productive Interactive Computing"
category = "main"
optional = false
python-versions = ">=3.8"

[package.dependencies]
appnope = {version = "*", markers = "sys_platform == \"darwin\""}
backcall = "*"
colorama = {version = "*", markers = "sys_platform == \"win32\""}
decorator = "*"
jedi = ">=0.16"
matplotlib-inline = "*"
pexpect = {version = ">4.3", markers = "sys_platform != \"win32\""}
pickleshare = "*"
prompt-toolkit = ">=2.0.0,<3.0.0 || >3.0.0,<3.0.1 || >3.0.1,<3.1.0"
pygments = ">=2.4.0"
stack-data = "*"
traitlets = ">=5"

[package.extras]
all = ["black", "Sphinx (>=1.3)", "ipykernel", "nbconvert", "nbformat", "ipywidgets", "notebook", "ipyparallel", "qtconsole", "pytest (<7.1)", "pytest-asyncio", "testpath", "curio", "matplotlib (!=3.2.0)", "numpy (>=1.19)", "pandas", "trio"]
black = ["black"]
doc = ["Sphinx (>=1.3)"]
kernel = ["ipykernel"]
nbconvert = ["nbconvert"]
nbformat = ["nbformat"]
notebook = ["ipywidgets", "notebook"]
parallel = ["ipyparallel"]
qtconsole = ["qtconsole"]
test = ["pytest (<7.1)", "pytest-asyncio", "testpath"]
test_extra = ["pytest (<7.1)", "pytest-asyncio", "testpath", "curio", "matplotlib (!=3.2.0)", "nbformat", "numpy (>=1.19)", "pandas", "trio"]

[[package]]
name = "ipython-genutils"
version = "0.2.0"
description = "Vestigial utilities from IPython"
category = "main"
optional = false
python-versions = "*"

[[package]]
name = "jedi"
version = "0.18.1"
description = "An autocompletion tool for Python that can be used for text editors."
category = "main"
optional = false
python-versions = ">=3.6"

[package.dependencies]
parso = ">=0.8.0,<0.9.0"

[package.extras]
qa = ["flake8 (==3.8.3)", "mypy (==0.782)"]
testing = ["Django (<3.1)", "colorama", "docopt", "pytest (<7.0.0)"]

[[package]]
name = "jinja2"
version = "3.1.2"
description = "A very fast and expressive template engine."
category = "main"
optional = false
python-versions = ">=3.7"

[package.dependencies]
MarkupSafe = ">=2.0"

[package.extras]
i18n = ["Babel (>=2.7)"]

[[package]]
name = "joblib"
version = "1.1.0"
description = "Lightweight pipelining with Python functions"
category = "main"
optional = false
python-versions = ">=3.6"

[[package]]
name = "json5"
version = "0.9.8"
description = "A Python implementation of the JSON5 data format."
category = "main"
optional = false
python-versions = "*"

[package.extras]
dev = ["hypothesis"]

[[package]]
name = "jsonschema"
version = "4.6.0"
description = "An implementation of JSON Schema validation for Python"
category = "main"
optional = false
python-versions = ">=3.7"

[package.dependencies]
attrs = ">=17.4.0"
pyrsistent = ">=0.14.0,<0.17.0 || >0.17.0,<0.17.1 || >0.17.1,<0.17.2 || >0.17.2"

[package.extras]
format = ["fqdn", "idna", "isoduration", "jsonpointer (>1.13)", "rfc3339-validator", "rfc3987", "uri-template", "webcolors (>=1.11)"]
format-nongpl = ["fqdn", "idna", "isoduration", "jsonpointer (>1.13)", "rfc3339-validator", "rfc3986-validator (>0.1.0)", "uri-template", "webcolors (>=1.11)"]

[[package]]
name = "jupyter-client"
version = "7.3.4"
description = "Jupyter protocol implementation and client libraries"
category = "main"
optional = false
python-versions = ">=3.7"

[package.dependencies]
entrypoints = "*"
jupyter-core = ">=4.9.2"
nest-asyncio = ">=1.5.4"
python-dateutil = ">=2.8.2"
pyzmq = ">=23.0"
tornado = ">=6.0"
traitlets = "*"

[package.extras]
doc = ["ipykernel", "myst-parser", "sphinx-rtd-theme", "sphinx (>=1.3.6)", "sphinxcontrib-github-alt"]
test = ["codecov", "coverage", "ipykernel (>=6.5)", "ipython", "mypy", "pre-commit", "pytest", "pytest-asyncio (>=0.18)", "pytest-cov", "pytest-timeout"]

[[package]]
name = "jupyter-core"
version = "4.10.0"
description = "Jupyter core package. A base package on which Jupyter projects rely."
category = "main"
optional = false
python-versions = ">=3.7"

[package.dependencies]
pywin32 = {version = ">=1.0", markers = "sys_platform == \"win32\" and platform_python_implementation != \"PyPy\""}
traitlets = "*"

[package.extras]
test = ["ipykernel", "pre-commit", "pytest", "pytest-cov", "pytest-timeout"]

[[package]]
name = "jupyter-server"
version = "1.17.1"
description = "The backend—i.e. core services, APIs, and REST endpoints—to Jupyter web applications."
category = "main"
optional = false
python-versions = ">=3.7"

[package.dependencies]
anyio = ">=3.1.0,<4"
argon2-cffi = "*"
jinja2 = "*"
jupyter-client = ">=6.1.12"
jupyter-core = ">=4.7.0"
nbconvert = ">=6.4.4"
nbformat = ">=5.2.0"
packaging = "*"
prometheus-client = "*"
pywinpty = {version = "*", markers = "os_name == \"nt\""}
pyzmq = ">=17"
Send2Trash = "*"
terminado = ">=0.8.3"
tornado = ">=6.1.0"
traitlets = ">=5.1"
websocket-client = "*"

[package.extras]
test = ["coverage", "ipykernel", "pre-commit", "pytest-console-scripts", "pytest-cov", "pytest-mock", "pytest-timeout", "pytest-tornasync", "pytest (>=6.0)", "requests"]

[[package]]
name = "jupyterlab"
version = "3.4.3"
description = "JupyterLab computational environment"
category = "main"
optional = false
python-versions = ">=3.7"

[package.dependencies]
ipython = "*"
jinja2 = ">=2.1"
jupyter-core = "*"
jupyter-server = ">=1.16,<2.0"
jupyterlab-server = ">=2.10,<3.0"
nbclassic = ">=0.2,<1.0"
packaging = "*"
tornado = ">=6.1.0"

[package.extras]
test = ["check-manifest", "coverage", "jupyterlab-server", "pytest (>=6.0)", "pytest-cov", "pytest-console-scripts", "pytest-check-links (>=0.5)", "requests", "requests-cache", "virtualenv", "pre-commit"]
ui-tests = ["build"]

[[package]]
name = "jupyterlab-pygments"
version = "0.2.2"
description = "Pygments theme using JupyterLab CSS variables"
category = "main"
optional = false
python-versions = ">=3.7"

[[package]]
name = "jupyterlab-server"
version = "2.14.0"
description = "A set of server components for JupyterLab and JupyterLab like applications."
category = "main"
optional = false
python-versions = ">=3.7"

[package.dependencies]
babel = "*"
importlib-metadata = {version = ">=3.6", markers = "python_version < \"3.10\""}
jinja2 = ">=3.0.3"
json5 = "*"
jsonschema = ">=3.0.1"
jupyter-server = ">=1.8,<2"
packaging = "*"
requests = "*"

[package.extras]
openapi = ["openapi-core (>=0.14.2)", "ruamel-yaml"]
test = ["codecov", "ipykernel", "jupyter-server", "openapi-core (>=0.14.2)", "openapi-spec-validator (<0.5)", "pytest-console-scripts", "pytest-cov", "pytest (>=5.3.2)", "ruamel-yaml", "strict-rfc3339"]

[[package]]
name = "kiwisolver"
version = "1.4.3"
description = "A fast implementation of the Cassowary constraint solver"
category = "main"
optional = false
python-versions = ">=3.7"

[[package]]
name = "librosa"
version = "0.9.1"
description = "Python module for audio and music processing"
category = "main"
optional = false
python-versions = ">=3.6"

[package.dependencies]
audioread = ">=2.1.5"
decorator = ">=4.0.10"
joblib = ">=0.14"
numba = ">=0.45.1"
numpy = ">=1.17.0"
packaging = ">=20.0"
pooch = ">=1.0"
resampy = ">=0.2.2"
scikit-learn = ">=0.19.1"
scipy = ">=1.2.0"
soundfile = ">=0.10.2"

[package.extras]
display = ["matplotlib (>=3.3.0)"]
docs = ["numpydoc", "sphinx (!=1.3.1)", "sphinx-rtd-theme (>=0.5.0,<0.6.0)", "numba (<0.50)", "matplotlib (>=3.3.0)", "sphinx-multiversion (>=0.2.3)", "sphinx-gallery (>=0.7)", "mir-eval (>=0.5)", "ipython (>=7.0)", "sphinxcontrib-svg2pdfconverter", "presets"]
tests = ["matplotlib (>=3.3.0)", "pytest-mpl", "pytest-cov", "pytest", "contextlib2", "samplerate", "soxr"]

[[package]]
name = "llvmlite"
version = "0.38.1"
description = "lightweight wrapper around basic LLVM functionality"
category = "main"
optional = false
python-versions = ">=3.7,<3.11"

[[package]]
name = "markupsafe"
version = "2.1.1"
description = "Safely add untrusted strings to HTML/XML markup."
category = "main"
optional = false
python-versions = ">=3.7"

[[package]]
name = "matplotlib"
version = "3.5.2"
description = "Python plotting package"
category = "main"
optional = false
python-versions = ">=3.7"

[package.dependencies]
cycler = ">=0.10"
fonttools = ">=4.22.0"
kiwisolver = ">=1.0.1"
numpy = ">=1.17"
packaging = ">=20.0"
pillow = ">=6.2.0"
pyparsing = ">=2.2.1"
python-dateutil = ">=2.7"
setuptools_scm = ">=4"

[[package]]
name = "matplotlib-inline"
version = "0.1.3"
description = "Inline Matplotlib backend for Jupyter"
category = "main"
optional = false
python-versions = ">=3.5"

[package.dependencies]
traitlets = "*"

[[package]]
name = "mistune"
version = "0.8.4"
description = "The fastest markdown parser in pure Python"
category = "main"
optional = false
python-versions = "*"

[[package]]
name = "nbclassic"
version = "0.3.7"
description = "Jupyter Notebook as a Jupyter Server extension."
category = "main"
optional = false
python-versions = ">=3.7"

[package.dependencies]
jupyter-server = ">=1.8"
notebook = "<7"
notebook-shim = ">=0.1.0"

[package.extras]
test = ["pytest", "pytest-tornasync", "pytest-console-scripts"]

[[package]]
name = "nbclient"
version = "0.6.4"
description = "A client library for executing notebooks. Formerly nbconvert's ExecutePreprocessor."
category = "main"
optional = false
python-versions = ">=3.7.0"

[package.dependencies]
jupyter-client = ">=6.1.5"
nbformat = ">=5.0"
nest-asyncio = "*"
traitlets = ">=5.2.2"

[package.extras]
sphinx = ["autodoc-traits", "mock", "moto", "myst-parser", "Sphinx (>=1.7)", "sphinx-book-theme"]
test = ["black", "check-manifest", "flake8", "ipykernel", "ipython (<8.0.0)", "ipywidgets (<8.0.0)", "mypy", "pip (>=18.1)", "pre-commit", "pytest (>=4.1)", "pytest-asyncio", "pytest-cov (>=2.6.1)", "setuptools (>=60.0)", "testpath", "twine (>=1.11.0)", "xmltodict"]

[[package]]
name = "nbconvert"
version = "6.5.0"
description = "Converting Jupyter Notebooks"
category = "main"
optional = false
python-versions = ">=3.7"

[package.dependencies]
beautifulsoup4 = "*"
bleach = "*"
defusedxml = "*"
entrypoints = ">=0.2.2"
jinja2 = ">=3.0"
jupyter-core = ">=4.7"
jupyterlab-pygments = "*"
MarkupSafe = ">=2.0"
mistune = ">=0.8.1,<2"
nbclient = ">=0.5.0"
nbformat = ">=5.1"
packaging = "*"
pandocfilters = ">=1.4.1"
pygments = ">=2.4.1"
tinycss2 = "*"
traitlets = ">=5.0"

[package.extras]
all = ["pytest", "pytest-cov", "pytest-dependency", "ipykernel", "ipywidgets (>=7)", "pre-commit", "pyppeteer (>=1,<1.1)", "tornado (>=6.1)", "sphinx (>=1.5.1)", "sphinx-rtd-theme", "nbsphinx (>=0.2.12)", "ipython"]
docs = ["sphinx (>=1.5.1)", "sphinx-rtd-theme", "nbsphinx (>=0.2.12)", "ipython"]
serve = ["tornado (>=6.1)"]
test = ["pytest", "pytest-cov", "pytest-dependency", "ipykernel", "ipywidgets (>=7)", "pre-commit", "pyppeteer (>=1,<1.1)"]
webpdf = ["pyppeteer (>=1,<1.1)"]

[[package]]
name = "nbformat"
version = "5.4.0"
description = "The Jupyter Notebook format"
category = "main"
optional = false
python-versions = ">=3.7"

[package.dependencies]
fastjsonschema = "*"
jsonschema = ">=2.6"
jupyter-core = "*"
traitlets = ">=5.1"

[package.extras]
test = ["check-manifest", "testpath", "pytest", "pre-commit"]

[[package]]
name = "nest-asyncio"
version = "1.5.5"
description = "Patch asyncio to allow nested event loops"
category = "main"
optional = false
python-versions = ">=3.5"

[[package]]
name = "notebook"
version = "6.4.12"
description = "A web-based notebook environment for interactive computing"
category = "main"
optional = false
python-versions = ">=3.7"

[package.dependencies]
argon2-cffi = "*"
ipykernel = "*"
ipython-genutils = "*"
jinja2 = "*"
jupyter-client = ">=5.3.4"
jupyter-core = ">=4.6.1"
nbconvert = ">=5"
nbformat = "*"
nest-asyncio = ">=1.5"
prometheus-client = "*"
pyzmq = ">=17"
Send2Trash = ">=1.8.0"
terminado = ">=0.8.3"
tornado = ">=6.1"
traitlets = ">=4.2.1"

[package.extras]
docs = ["sphinx", "nbsphinx", "sphinxcontrib-github-alt", "sphinx-rtd-theme", "myst-parser"]
json-logging = ["json-logging"]
test = ["pytest", "coverage", "requests", "testpath", "nbval", "selenium", "pytest-cov", "requests-unixsocket"]

[[package]]
name = "notebook-shim"
version = "0.1.0"
description = "A shim layer for notebook traits and config"
category = "main"
optional = false
python-versions = ">=3.7"

[package.dependencies]
jupyter-server = ">=1.8,<2.0"

[package.extras]
test = ["pytest", "pytest-tornasync", "pytest-console-scripts"]

[[package]]
name = "numba"
version = "0.55.2"
description = "compiling Python code using LLVM"
category = "main"
optional = false
python-versions = ">=3.7,<3.11"

[package.dependencies]
llvmlite = ">=0.38.0rc1,<0.39"
numpy = ">=1.18,<1.23"

[[package]]
name = "numpy"
version = "1.22.4"
description = "NumPy is the fundamental package for array computing with Python."
category = "main"
optional = false
python-versions = ">=3.8"

[[package]]
name = "packaging"
version = "21.3"
description = "Core utilities for Python packages"
category = "main"
optional = false
python-versions = ">=3.6"

[package.dependencies]
pyparsing = ">=2.0.2,<3.0.5 || >3.0.5"

[[package]]
name = "pandas"
version = "1.4.2"
description = "Powerful data structures for data analysis, time series, and statistics"
category = "main"
optional = false
python-versions = ">=3.8"

[package.dependencies]
numpy = [
    {version = ">=1.18.5", markers = "platform_machine != \"aarch64\" and platform_machine != \"arm64\" and python_version < \"3.10\""},
    {version = ">=1.19.2", markers = "platform_machine == \"aarch64\" and python_version < \"3.10\""},
    {version = ">=1.20.0", markers = "platform_machine == \"arm64\" and python_version < \"3.10\""},
]
python-dateutil = ">=2.8.1"
pytz = ">=2020.1"

[package.extras]
test = ["hypothesis (>=5.5.3)", "pytest (>=6.0)", "pytest-xdist (>=1.31)"]

[[package]]
name = "pandocfilters"
version = "1.5.0"
description = "Utilities for writing pandoc filters in python"
category = "main"
optional = false
python-versions = ">=2.7, !=3.0.*, !=3.1.*, !=3.2.*, !=3.3.*"

[[package]]
name = "parso"
version = "0.8.3"
description = "A Python Parser"
category = "main"
optional = false
python-versions = ">=3.6"

[package.extras]
qa = ["flake8 (==3.8.3)", "mypy (==0.782)"]
testing = ["docopt", "pytest (<6.0.0)"]

[[package]]
name = "pexpect"
version = "4.8.0"
description = "Pexpect allows easy control of interactive console applications."
category = "main"
optional = false
python-versions = "*"

[package.dependencies]
ptyprocess = ">=0.5"

[[package]]
name = "pickleshare"
version = "0.7.5"
description = "Tiny 'shelve'-like database with concurrency support"
category = "main"
optional = false
python-versions = "*"

[[package]]
name = "pillow"
version = "9.1.1"
description = "Python Imaging Library (Fork)"
category = "main"
optional = false
python-versions = ">=3.7"

[package.extras]
docs = ["olefile", "sphinx (>=2.4)", "sphinx-copybutton", "sphinx-issues (>=3.0.1)", "sphinx-removed-in", "sphinx-rtd-theme (>=1.0)", "sphinxext-opengraph"]
tests = ["check-manifest", "coverage", "defusedxml", "markdown2", "olefile", "packaging", "pyroma", "pytest", "pytest-cov", "pytest-timeout"]

[[package]]
name = "pooch"
version = "1.6.0"
description = "\"Pooch manages your Python library's sample data files: it automatically downloads and stores them in a local directory, with support for versioning and corruption checks.\""
category = "main"
optional = false
python-versions = ">=3.6"

[package.dependencies]
appdirs = ">=1.3.0"
packaging = ">=20.0"
requests = ">=2.19.0"

[package.extras]
progress = ["tqdm (>=4.41.0,<5.0.0)"]
sftp = ["paramiko (>=2.7.0)"]
xxhash = ["xxhash (>=1.4.3)"]

[[package]]
name = "prometheus-client"
version = "0.14.1"
description = "Python client for the Prometheus monitoring system."
category = "main"
optional = false
python-versions = ">=3.6"

[package.extras]
twisted = ["twisted"]

[[package]]
name = "prompt-toolkit"
version = "3.0.29"
description = "Library for building powerful interactive command lines in Python"
category = "main"
optional = false
python-versions = ">=3.6.2"

[package.dependencies]
wcwidth = "*"

[[package]]
name = "psutil"
version = "5.9.1"
description = "Cross-platform lib for process and system monitoring in Python."
category = "main"
optional = false
python-versions = ">=2.7, !=3.0.*, !=3.1.*, !=3.2.*, !=3.3.*"

[package.extras]
test = ["ipaddress", "mock", "enum34", "pywin32", "wmi"]

[[package]]
name = "ptyprocess"
version = "0.7.0"
description = "Run a subprocess in a pseudo terminal"
category = "main"
optional = false
python-versions = "*"

[[package]]
name = "pure-eval"
version = "0.2.2"
description = "Safely evaluate AST nodes without side effects"
category = "main"
optional = false
python-versions = "*"

[package.extras]
tests = ["pytest"]

[[package]]
name = "py"
version = "1.11.0"
description = "library with cross-python path, ini-parsing, io, code, log facilities"
category = "main"
optional = false
python-versions = ">=2.7, !=3.0.*, !=3.1.*, !=3.2.*, !=3.3.*, !=3.4.*"

[[package]]
name = "pycparser"
version = "2.21"
description = "C parser in Python"
category = "main"
optional = false
python-versions = ">=2.7, !=3.0.*, !=3.1.*, !=3.2.*, !=3.3.*"

[[package]]
name = "pygments"
version = "2.12.0"
description = "Pygments is a syntax highlighting package written in Python."
category = "main"
optional = false
python-versions = ">=3.6"

[[package]]
name = "pyparsing"
version = "3.0.9"
description = "pyparsing module - Classes and methods to define and execute parsing grammars"
category = "main"
optional = false
python-versions = ">=3.6.8"

[package.extras]
diagrams = ["railroad-diagrams", "jinja2"]

[[package]]
name = "pyrsistent"
version = "0.18.1"
description = "Persistent/Functional/Immutable data structures"
category = "main"
optional = false
python-versions = ">=3.7"

[[package]]
name = "python-dateutil"
version = "2.8.2"
description = "Extensions to the standard Python datetime module"
category = "main"
optional = false
python-versions = "!=3.0.*,!=3.1.*,!=3.2.*,>=2.7"

[package.dependencies]
six = ">=1.5"

[[package]]
name = "pytz"
version = "2022.1"
description = "World timezone definitions, modern and historical"
category = "main"
optional = false
python-versions = "*"

[[package]]
name = "pywin32"
version = "304"
description = "Python for Window Extensions"
category = "main"
optional = false
python-versions = "*"

[[package]]
name = "pywinpty"
version = "2.0.5"
description = "Pseudo terminal support for Windows from Python."
category = "main"
optional = false
python-versions = ">=3.7"

[[package]]
name = "pyzmq"
version = "23.1.0"
description = "Python bindings for 0MQ"
category = "main"
optional = false
python-versions = ">=3.6"

[package.dependencies]
cffi = {version = "*", markers = "implementation_name == \"pypy\""}
py = {version = "*", markers = "implementation_name == \"pypy\""}

[[package]]
name = "requests"
version = "2.28.0"
description = "Python HTTP for Humans."
category = "main"
optional = false
python-versions = ">=3.7, <4"

[package.dependencies]
certifi = ">=2017.4.17"
charset-normalizer = ">=2.0.0,<2.1.0"
idna = ">=2.5,<4"
urllib3 = ">=1.21.1,<1.27"

[package.extras]
socks = ["PySocks (>=1.5.6,!=1.5.7)"]
use_chardet_on_py3 = ["chardet (>=3.0.2,<5)"]

[[package]]
name = "resampy"
version = "0.2.2"
description = "Efficient signal resampling"
category = "main"
optional = false
python-versions = "*"

[package.dependencies]
numba = ">=0.32"
numpy = ">=1.10"
scipy = ">=0.13"
six = ">=1.3"

[package.extras]
docs = ["sphinx (!=1.3.1)", "numpydoc"]
tests = ["pytest (<4)", "pytest-cov"]

[[package]]
name = "scikit-learn"
version = "1.1.1"
description = "A set of python modules for machine learning and data mining"
category = "main"
optional = false
python-versions = ">=3.8"

[package.dependencies]
joblib = ">=1.0.0"
numpy = ">=1.17.3"
scipy = ">=1.3.2"
threadpoolctl = ">=2.0.0"

[package.extras]
benchmark = ["matplotlib (>=3.1.2)", "pandas (>=1.0.5)", "memory-profiler (>=0.57.0)"]
docs = ["matplotlib (>=3.1.2)", "scikit-image (>=0.14.5)", "pandas (>=1.0.5)", "seaborn (>=0.9.0)", "memory-profiler (>=0.57.0)", "sphinx (>=4.0.1)", "sphinx-gallery (>=0.7.0)", "numpydoc (>=1.2.0)", "Pillow (>=7.1.2)", "sphinx-prompt (>=1.3.0)", "sphinxext-opengraph (>=0.4.2)"]
examples = ["matplotlib (>=3.1.2)", "scikit-image (>=0.14.5)", "pandas (>=1.0.5)", "seaborn (>=0.9.0)"]
tests = ["matplotlib (>=3.1.2)", "scikit-image (>=0.14.5)", "pandas (>=1.0.5)", "pytest (>=5.0.1)", "pytest-cov (>=2.9.0)", "flake8 (>=3.8.2)", "black (>=22.3.0)", "mypy (>=0.770)", "pyamg (>=4.0.0)", "numpydoc (>=1.2.0)"]

[[package]]
name = "scipy"
version = "1.8.1"
description = "SciPy: Scientific Library for Python"
category = "main"
optional = false
python-versions = ">=3.8,<3.11"

[package.dependencies]
numpy = ">=1.17.3,<1.25.0"

[[package]]
name = "send2trash"
version = "1.8.0"
description = "Send file to trash natively under Mac OS X, Windows and Linux."
category = "main"
optional = false
python-versions = "*"

[package.extras]
nativelib = ["pyobjc-framework-cocoa", "pywin32"]
objc = ["pyobjc-framework-cocoa"]
win32 = ["pywin32"]

[[package]]
name = "setuptools-scm"
version = "6.4.2"
description = "the blessed package to manage your versions by scm tags"
category = "main"
optional = false
python-versions = ">=3.6"

[package.dependencies]
packaging = ">=20.0"
tomli = ">=1.0.0"

[package.extras]
test = ["pytest (>=6.2)", "virtualenv (>20)"]
toml = ["setuptools (>=42)"]

[[package]]
name = "six"
version = "1.16.0"
description = "Python 2 and 3 compatibility utilities"
category = "main"
optional = false
python-versions = ">=2.7, !=3.0.*, !=3.1.*, !=3.2.*"

[[package]]
name = "sniffio"
version = "1.2.0"
description = "Sniff out which async library your code is running under"
category = "main"
optional = false
python-versions = ">=3.5"

[[package]]
name = "soundfile"
version = "0.10.3.post1"
description = "An audio library based on libsndfile, CFFI and NumPy"
category = "main"
optional = false
python-versions = "*"

[package.dependencies]
cffi = ">=1.0"

[package.extras]
numpy = ["numpy"]

[[package]]
name = "soupsieve"
version = "2.3.2.post1"
description = "A modern CSS selector implementation for Beautiful Soup."
category = "main"
optional = false
python-versions = ">=3.6"

[[package]]
name = "stack-data"
version = "0.3.0"
description = "Extract data from python stack frames and tracebacks for informative displays"
category = "main"
optional = false
python-versions = "*"

[package.dependencies]
asttokens = "*"
executing = "*"
pure-eval = "*"

[package.extras]
tests = ["pytest", "typeguard", "pygments", "littleutils", "cython"]

[[package]]
name = "terminado"
version = "0.15.0"
description = "Tornado websocket backend for the Xterm.js Javascript terminal emulator library."
category = "main"
optional = false
python-versions = ">=3.7"

[package.dependencies]
ptyprocess = {version = "*", markers = "os_name != \"nt\""}
pywinpty = {version = ">=1.1.0", markers = "os_name == \"nt\""}
tornado = ">=6.1.0"

[package.extras]
test = ["pre-commit", "pytest-timeout", "pytest (>=6.0)"]

[[package]]
name = "threadpoolctl"
version = "3.1.0"
description = "threadpoolctl"
category = "main"
optional = false
python-versions = ">=3.6"

[[package]]
name = "tinycss2"
version = "1.1.1"
description = "A tiny CSS parser"
category = "main"
optional = false
python-versions = ">=3.6"

[package.dependencies]
webencodings = ">=0.4"

[package.extras]
doc = ["sphinx", "sphinx-rtd-theme"]
test = ["pytest", "pytest-cov", "pytest-flake8", "pytest-isort", "coverage"]

[[package]]
name = "tomli"
version = "2.0.1"
description = "A lil' TOML parser"
category = "main"
optional = false
python-versions = ">=3.7"

[[package]]
name = "torch"
version = "1.10.2"
description = "Tensors and Dynamic neural networks in Python with strong GPU acceleration"
category = "main"
optional = false
python-versions = ">=3.6.2"

[package.dependencies]
typing-extensions = "*"

[[package]]
name = "torchaudio"
version = "0.10.2"
description = "An audio package for PyTorch"
category = "main"
optional = false
python-versions = "*"

[package.dependencies]
torch = "1.10.2"

[[package]]
name = "torchvision"
version = "0.11.3"
description = "image and video datasets and models for torch deep learning"
category = "main"
optional = false
python-versions = "*"

[package.dependencies]
numpy = "*"
pillow = ">=5.3.0,<8.3.0 || >8.3.0"
torch = "1.10.2"

[package.extras]
scipy = ["scipy"]

[[package]]
name = "tornado"
version = "6.1"
description = "Tornado is a Python web framework and asynchronous networking library, originally developed at FriendFeed."
category = "main"
optional = false
python-versions = ">= 3.5"

[[package]]
name = "traitlets"
version = "5.3.0"
description = ""
category = "main"
optional = false
python-versions = ">=3.7"

[package.extras]
test = ["pre-commit", "pytest"]

[[package]]
name = "typing-extensions"
version = "4.2.0"
description = "Backported and Experimental Type Hints for Python 3.7+"
category = "main"
optional = false
python-versions = ">=3.7"

[[package]]
name = "urllib3"
version = "1.26.9"
description = "HTTP library with thread-safe connection pooling, file post, and more."
category = "main"
optional = false
python-versions = ">=2.7, !=3.0.*, !=3.1.*, !=3.2.*, !=3.3.*, !=3.4.*, <4"

[package.extras]
brotli = ["brotlicffi (>=0.8.0)", "brotli (>=1.0.9)", "brotlipy (>=0.6.0)"]
secure = ["pyOpenSSL (>=0.14)", "cryptography (>=1.3.4)", "idna (>=2.0.0)", "certifi", "ipaddress"]
socks = ["PySocks (>=1.5.6,!=1.5.7,<2.0)"]

[[package]]
name = "wcwidth"
version = "0.2.5"
description = "Measures the displayed width of unicode strings in a terminal"
category = "main"
optional = false
python-versions = "*"

[[package]]
name = "webencodings"
version = "0.5.1"
description = "Character encoding aliases for legacy web content"
category = "main"
optional = false
python-versions = "*"

[[package]]
name = "websocket-client"
version = "1.3.2"
description = "WebSocket client for Python with low level API options"
category = "main"
optional = false
python-versions = ">=3.7"

[package.extras]
docs = ["Sphinx (>=3.4)", "sphinx-rtd-theme (>=0.5)"]
optional = ["python-socks", "wsaccel"]
test = ["websockets"]

[[package]]
name = "zipp"
version = "3.8.0"
description = "Backport of pathlib-compatible object wrapper for zip files"
category = "main"
optional = false
python-versions = ">=3.7"

[package.extras]
docs = ["sphinx", "jaraco.packaging (>=9)", "rst.linker (>=1.9)"]
testing = ["pytest (>=6)", "pytest-checkdocs (>=2.4)", "pytest-flake8", "pytest-cov", "pytest-enabler (>=1.0.1)", "jaraco.itertools", "func-timeout", "pytest-black (>=0.3.7)", "pytest-mypy (>=0.9.1)"]

[metadata]
lock-version = "1.1"
python-versions = "~3.9"
content-hash = "959dff6b7a78a4b55cff5a2188fbf8e8ff7f453b742b91b4158e43a103fcafc9"

[metadata.files]
anyio = [
    {file = "anyio-3.6.1-py3-none-any.whl", hash = "sha256:cb29b9c70620506a9a8f87a309591713446953302d7d995344d0d7c6c0c9a7be"},
    {file = "anyio-3.6.1.tar.gz", hash = "sha256:413adf95f93886e442aea925f3ee43baa5a765a64a0f52c6081894f9992fdd0b"},
]
appdirs = [
    {file = "appdirs-1.4.4-py2.py3-none-any.whl", hash = "sha256:a841dacd6b99318a741b166adb07e19ee71a274450e68237b4650ca1055ab128"},
    {file = "appdirs-1.4.4.tar.gz", hash = "sha256:7d5d0167b2b1ba821647616af46a749d1c653740dd0d2415100fe26e27afdf41"},
]
appnope = [
    {file = "appnope-0.1.3-py2.py3-none-any.whl", hash = "sha256:265a455292d0bd8a72453494fa24df5a11eb18373a60c7c0430889f22548605e"},
    {file = "appnope-0.1.3.tar.gz", hash = "sha256:02bd91c4de869fbb1e1c50aafc4098827a7a54ab2f39d9dcba6c9547ed920e24"},
]
argon2-cffi = [
    {file = "argon2-cffi-21.3.0.tar.gz", hash = "sha256:d384164d944190a7dd7ef22c6aa3ff197da12962bd04b17f64d4e93d934dba5b"},
    {file = "argon2_cffi-21.3.0-py3-none-any.whl", hash = "sha256:8c976986f2c5c0e5000919e6de187906cfd81fb1c72bf9d88c01177e77da7f80"},
]
argon2-cffi-bindings = [
    {file = "argon2-cffi-bindings-21.2.0.tar.gz", hash = "sha256:bb89ceffa6c791807d1305ceb77dbfacc5aa499891d2c55661c6459651fc39e3"},
    {file = "argon2_cffi_bindings-21.2.0-cp36-abi3-macosx_10_9_x86_64.whl", hash = "sha256:ccb949252cb2ab3a08c02024acb77cfb179492d5701c7cbdbfd776124d4d2367"},
    {file = "argon2_cffi_bindings-21.2.0-cp36-abi3-manylinux_2_17_aarch64.manylinux2014_aarch64.whl", hash = "sha256:9524464572e12979364b7d600abf96181d3541da11e23ddf565a32e70bd4dc0d"},
    {file = "argon2_cffi_bindings-21.2.0-cp36-abi3-manylinux_2_17_x86_64.manylinux2014_x86_64.whl", hash = "sha256:b746dba803a79238e925d9046a63aa26bf86ab2a2fe74ce6b009a1c3f5c8f2ae"},
    {file = "argon2_cffi_bindings-21.2.0-cp36-abi3-manylinux_2_5_i686.manylinux1_i686.manylinux_2_17_i686.manylinux2014_i686.whl", hash = "sha256:58ed19212051f49a523abb1dbe954337dc82d947fb6e5a0da60f7c8471a8476c"},
    {file = "argon2_cffi_bindings-21.2.0-cp36-abi3-musllinux_1_1_aarch64.whl", hash = "sha256:bd46088725ef7f58b5a1ef7ca06647ebaf0eb4baff7d1d0d177c6cc8744abd86"},
    {file = "argon2_cffi_bindings-21.2.0-cp36-abi3-musllinux_1_1_i686.whl", hash = "sha256:8cd69c07dd875537a824deec19f978e0f2078fdda07fd5c42ac29668dda5f40f"},
    {file = "argon2_cffi_bindings-21.2.0-cp36-abi3-musllinux_1_1_x86_64.whl", hash = "sha256:f1152ac548bd5b8bcecfb0b0371f082037e47128653df2e8ba6e914d384f3c3e"},
    {file = "argon2_cffi_bindings-21.2.0-cp36-abi3-win32.whl", hash = "sha256:603ca0aba86b1349b147cab91ae970c63118a0f30444d4bc80355937c950c082"},
    {file = "argon2_cffi_bindings-21.2.0-cp36-abi3-win_amd64.whl", hash = "sha256:b2ef1c30440dbbcba7a5dc3e319408b59676e2e039e2ae11a8775ecf482b192f"},
    {file = "argon2_cffi_bindings-21.2.0-cp38-abi3-macosx_10_9_universal2.whl", hash = "sha256:e415e3f62c8d124ee16018e491a009937f8cf7ebf5eb430ffc5de21b900dad93"},
    {file = "argon2_cffi_bindings-21.2.0-pp37-pypy37_pp73-macosx_10_9_x86_64.whl", hash = "sha256:3e385d1c39c520c08b53d63300c3ecc28622f076f4c2b0e6d7e796e9f6502194"},
    {file = "argon2_cffi_bindings-21.2.0-pp37-pypy37_pp73-manylinux_2_17_aarch64.manylinux2014_aarch64.whl", hash = "sha256:2c3e3cc67fdb7d82c4718f19b4e7a87123caf8a93fde7e23cf66ac0337d3cb3f"},
    {file = "argon2_cffi_bindings-21.2.0-pp37-pypy37_pp73-manylinux_2_17_x86_64.manylinux2014_x86_64.whl", hash = "sha256:6a22ad9800121b71099d0fb0a65323810a15f2e292f2ba450810a7316e128ee5"},
    {file = "argon2_cffi_bindings-21.2.0-pp37-pypy37_pp73-manylinux_2_5_i686.manylinux1_i686.manylinux_2_17_i686.manylinux2014_i686.whl", hash = "sha256:f9f8b450ed0547e3d473fdc8612083fd08dd2120d6ac8f73828df9b7d45bb351"},
    {file = "argon2_cffi_bindings-21.2.0-pp37-pypy37_pp73-win_amd64.whl", hash = "sha256:93f9bf70084f97245ba10ee36575f0c3f1e7d7724d67d8e5b08e61787c320ed7"},
    {file = "argon2_cffi_bindings-21.2.0-pp38-pypy38_pp73-macosx_10_9_x86_64.whl", hash = "sha256:3b9ef65804859d335dc6b31582cad2c5166f0c3e7975f324d9ffaa34ee7e6583"},
    {file = "argon2_cffi_bindings-21.2.0-pp38-pypy38_pp73-manylinux_2_17_aarch64.manylinux2014_aarch64.whl", hash = "sha256:d4966ef5848d820776f5f562a7d45fdd70c2f330c961d0d745b784034bd9f48d"},
    {file = "argon2_cffi_bindings-21.2.0-pp38-pypy38_pp73-manylinux_2_17_x86_64.manylinux2014_x86_64.whl", hash = "sha256:20ef543a89dee4db46a1a6e206cd015360e5a75822f76df533845c3cbaf72670"},
    {file = "argon2_cffi_bindings-21.2.0-pp38-pypy38_pp73-manylinux_2_5_i686.manylinux1_i686.manylinux_2_17_i686.manylinux2014_i686.whl", hash = "sha256:ed2937d286e2ad0cc79a7087d3c272832865f779430e0cc2b4f3718d3159b0cb"},
    {file = "argon2_cffi_bindings-21.2.0-pp38-pypy38_pp73-win_amd64.whl", hash = "sha256:5e00316dabdaea0b2dd82d141cc66889ced0cdcbfa599e8b471cf22c620c329a"},
]
asttokens = [
    {file = "asttokens-2.0.5-py2.py3-none-any.whl", hash = "sha256:0844691e88552595a6f4a4281a9f7f79b8dd45ca4ccea82e5e05b4bbdb76705c"},
    {file = "asttokens-2.0.5.tar.gz", hash = "sha256:9a54c114f02c7a9480d56550932546a3f1fe71d8a02f1bc7ccd0ee3ee35cf4d5"},
]
attrs = [
    {file = "attrs-21.4.0-py2.py3-none-any.whl", hash = "sha256:2d27e3784d7a565d36ab851fe94887c5eccd6a463168875832a1be79c82828b4"},
    {file = "attrs-21.4.0.tar.gz", hash = "sha256:626ba8234211db98e869df76230a137c4c40a12d72445c45d5f5b716f076e2fd"},
]
audioread = [
    {file = "audioread-2.1.9.tar.gz", hash = "sha256:a3480e42056c8e80a8192a54f6729a280ef66d27782ee11cbd63e9d4d1523089"},
]
babel = [
    {file = "Babel-2.10.3-py3-none-any.whl", hash = "sha256:ff56f4892c1c4bf0d814575ea23471c230d544203c7748e8c68f0089478d48eb"},
    {file = "Babel-2.10.3.tar.gz", hash = "sha256:7614553711ee97490f732126dc077f8d0ae084ebc6a96e23db1482afabdb2c51"},
]
backcall = [
    {file = "backcall-0.2.0-py2.py3-none-any.whl", hash = "sha256:fbbce6a29f263178a1f7915c1940bde0ec2b2a967566fe1c65c1dfb7422bd255"},
    {file = "backcall-0.2.0.tar.gz", hash = "sha256:5cbdbf27be5e7cfadb448baf0aa95508f91f2bbc6c6437cd9cd06e2a4c215e1e"},
]
beautifulsoup4 = [
    {file = "beautifulsoup4-4.11.1-py3-none-any.whl", hash = "sha256:58d5c3d29f5a36ffeb94f02f0d786cd53014cf9b3b3951d42e0080d8a9498d30"},
    {file = "beautifulsoup4-4.11.1.tar.gz", hash = "sha256:ad9aa55b65ef2808eb405f46cf74df7fcb7044d5cbc26487f96eb2ef2e436693"},
]
bleach = [
    {file = "bleach-5.0.0-py3-none-any.whl", hash = "sha256:08a1fe86d253b5c88c92cc3d810fd8048a16d15762e1e5b74d502256e5926aa1"},
    {file = "bleach-5.0.0.tar.gz", hash = "sha256:c6d6cc054bdc9c83b48b8083e236e5f00f238428666d2ce2e083eaa5fd568565"},
]
certifi = [
    {file = "certifi-2022.6.15-py3-none-any.whl", hash = "sha256:fe86415d55e84719d75f8b69414f6438ac3547d2078ab91b67e779ef69378412"},
    {file = "certifi-2022.6.15.tar.gz", hash = "sha256:84c85a9078b11105f04f3036a9482ae10e4621616db313fe045dd24743a0820d"},
]
cffi = [
    {file = "cffi-1.15.0-cp27-cp27m-macosx_10_9_x86_64.whl", hash = "sha256:c2502a1a03b6312837279c8c1bd3ebedf6c12c4228ddbad40912d671ccc8a962"},
    {file = "cffi-1.15.0-cp27-cp27m-manylinux1_i686.whl", hash = "sha256:23cfe892bd5dd8941608f93348c0737e369e51c100d03718f108bf1add7bd6d0"},
    {file = "cffi-1.15.0-cp27-cp27m-manylinux1_x86_64.whl", hash = "sha256:41d45de54cd277a7878919867c0f08b0cf817605e4eb94093e7516505d3c8d14"},
    {file = "cffi-1.15.0-cp27-cp27m-win32.whl", hash = "sha256:4a306fa632e8f0928956a41fa8e1d6243c71e7eb59ffbd165fc0b41e316b2474"},
    {file = "cffi-1.15.0-cp27-cp27m-win_amd64.whl", hash = "sha256:e7022a66d9b55e93e1a845d8c9eba2a1bebd4966cd8bfc25d9cd07d515b33fa6"},
    {file = "cffi-1.15.0-cp27-cp27mu-manylinux1_i686.whl", hash = "sha256:14cd121ea63ecdae71efa69c15c5543a4b5fbcd0bbe2aad864baca0063cecf27"},
    {file = "cffi-1.15.0-cp27-cp27mu-manylinux1_x86_64.whl", hash = "sha256:d4d692a89c5cf08a8557fdeb329b82e7bf609aadfaed6c0d79f5a449a3c7c023"},
    {file = "cffi-1.15.0-cp310-cp310-macosx_10_9_x86_64.whl", hash = "sha256:0104fb5ae2391d46a4cb082abdd5c69ea4eab79d8d44eaaf79f1b1fd806ee4c2"},
    {file = "cffi-1.15.0-cp310-cp310-macosx_11_0_arm64.whl", hash = "sha256:91ec59c33514b7c7559a6acda53bbfe1b283949c34fe7440bcf917f96ac0723e"},
    {file = "cffi-1.15.0-cp310-cp310-manylinux_2_12_i686.manylinux2010_i686.whl", hash = "sha256:f5c7150ad32ba43a07c4479f40241756145a1f03b43480e058cfd862bf5041c7"},
    {file = "cffi-1.15.0-cp310-cp310-manylinux_2_12_x86_64.manylinux2010_x86_64.whl", hash = "sha256:00c878c90cb53ccfaae6b8bc18ad05d2036553e6d9d1d9dbcf323bbe83854ca3"},
    {file = "cffi-1.15.0-cp310-cp310-manylinux_2_17_aarch64.manylinux2014_aarch64.whl", hash = "sha256:abb9a20a72ac4e0fdb50dae135ba5e77880518e742077ced47eb1499e29a443c"},
    {file = "cffi-1.15.0-cp310-cp310-manylinux_2_17_ppc64le.manylinux2014_ppc64le.whl", hash = "sha256:a5263e363c27b653a90078143adb3d076c1a748ec9ecc78ea2fb916f9b861962"},
    {file = "cffi-1.15.0-cp310-cp310-manylinux_2_17_s390x.manylinux2014_s390x.whl", hash = "sha256:f54a64f8b0c8ff0b64d18aa76675262e1700f3995182267998c31ae974fbc382"},
    {file = "cffi-1.15.0-cp310-cp310-win32.whl", hash = "sha256:c21c9e3896c23007803a875460fb786118f0cdd4434359577ea25eb556e34c55"},
    {file = "cffi-1.15.0-cp310-cp310-win_amd64.whl", hash = "sha256:5e069f72d497312b24fcc02073d70cb989045d1c91cbd53979366077959933e0"},
    {file = "cffi-1.15.0-cp36-cp36m-macosx_10_9_x86_64.whl", hash = "sha256:64d4ec9f448dfe041705426000cc13e34e6e5bb13736e9fd62e34a0b0c41566e"},
    {file = "cffi-1.15.0-cp36-cp36m-manylinux_2_17_aarch64.manylinux2014_aarch64.whl", hash = "sha256:2756c88cbb94231c7a147402476be2c4df2f6078099a6f4a480d239a8817ae39"},
    {file = "cffi-1.15.0-cp36-cp36m-manylinux_2_17_ppc64le.manylinux2014_ppc64le.whl", hash = "sha256:3b96a311ac60a3f6be21d2572e46ce67f09abcf4d09344c49274eb9e0bf345fc"},
    {file = "cffi-1.15.0-cp36-cp36m-manylinux_2_17_s390x.manylinux2014_s390x.whl", hash = "sha256:75e4024375654472cc27e91cbe9eaa08567f7fbdf822638be2814ce059f58032"},
    {file = "cffi-1.15.0-cp36-cp36m-manylinux_2_5_i686.manylinux1_i686.whl", hash = "sha256:59888172256cac5629e60e72e86598027aca6bf01fa2465bdb676d37636573e8"},
    {file = "cffi-1.15.0-cp36-cp36m-manylinux_2_5_x86_64.manylinux1_x86_64.whl", hash = "sha256:27c219baf94952ae9d50ec19651a687b826792055353d07648a5695413e0c605"},
    {file = "cffi-1.15.0-cp36-cp36m-win32.whl", hash = "sha256:4958391dbd6249d7ad855b9ca88fae690783a6be9e86df65865058ed81fc860e"},
    {file = "cffi-1.15.0-cp36-cp36m-win_amd64.whl", hash = "sha256:f6f824dc3bce0edab5f427efcfb1d63ee75b6fcb7282900ccaf925be84efb0fc"},
    {file = "cffi-1.15.0-cp37-cp37m-macosx_10_9_x86_64.whl", hash = "sha256:06c48159c1abed75c2e721b1715c379fa3200c7784271b3c46df01383b593636"},
    {file = "cffi-1.15.0-cp37-cp37m-manylinux_2_12_i686.manylinux2010_i686.whl", hash = "sha256:c2051981a968d7de9dd2d7b87bcb9c939c74a34626a6e2f8181455dd49ed69e4"},
    {file = "cffi-1.15.0-cp37-cp37m-manylinux_2_12_x86_64.manylinux2010_x86_64.whl", hash = "sha256:fd8a250edc26254fe5b33be00402e6d287f562b6a5b2152dec302fa15bb3e997"},
    {file = "cffi-1.15.0-cp37-cp37m-manylinux_2_17_aarch64.manylinux2014_aarch64.whl", hash = "sha256:91d77d2a782be4274da750752bb1650a97bfd8f291022b379bb8e01c66b4e96b"},
    {file = "cffi-1.15.0-cp37-cp37m-manylinux_2_17_ppc64le.manylinux2014_ppc64le.whl", hash = "sha256:45db3a33139e9c8f7c09234b5784a5e33d31fd6907800b316decad50af323ff2"},
    {file = "cffi-1.15.0-cp37-cp37m-manylinux_2_17_s390x.manylinux2014_s390x.whl", hash = "sha256:263cc3d821c4ab2213cbe8cd8b355a7f72a8324577dc865ef98487c1aeee2bc7"},
    {file = "cffi-1.15.0-cp37-cp37m-win32.whl", hash = "sha256:17771976e82e9f94976180f76468546834d22a7cc404b17c22df2a2c81db0c66"},
    {file = "cffi-1.15.0-cp37-cp37m-win_amd64.whl", hash = "sha256:3415c89f9204ee60cd09b235810be700e993e343a408693e80ce7f6a40108029"},
    {file = "cffi-1.15.0-cp38-cp38-macosx_10_9_x86_64.whl", hash = "sha256:4238e6dab5d6a8ba812de994bbb0a79bddbdf80994e4ce802b6f6f3142fcc880"},
    {file = "cffi-1.15.0-cp38-cp38-manylinux_2_12_i686.manylinux2010_i686.whl", hash = "sha256:0808014eb713677ec1292301ea4c81ad277b6cdf2fdd90fd540af98c0b101d20"},
    {file = "cffi-1.15.0-cp38-cp38-manylinux_2_12_x86_64.manylinux2010_x86_64.whl", hash = "sha256:57e9ac9ccc3101fac9d6014fba037473e4358ef4e89f8e181f8951a2c0162024"},
    {file = "cffi-1.15.0-cp38-cp38-manylinux_2_17_aarch64.manylinux2014_aarch64.whl", hash = "sha256:8b6c2ea03845c9f501ed1313e78de148cd3f6cad741a75d43a29b43da27f2e1e"},
    {file = "cffi-1.15.0-cp38-cp38-manylinux_2_17_ppc64le.manylinux2014_ppc64le.whl", hash = "sha256:10dffb601ccfb65262a27233ac273d552ddc4d8ae1bf93b21c94b8511bffe728"},
    {file = "cffi-1.15.0-cp38-cp38-manylinux_2_17_s390x.manylinux2014_s390x.whl", hash = "sha256:786902fb9ba7433aae840e0ed609f45c7bcd4e225ebb9c753aa39725bb3e6ad6"},
    {file = "cffi-1.15.0-cp38-cp38-win32.whl", hash = "sha256:da5db4e883f1ce37f55c667e5c0de439df76ac4cb55964655906306918e7363c"},
    {file = "cffi-1.15.0-cp38-cp38-win_amd64.whl", hash = "sha256:181dee03b1170ff1969489acf1c26533710231c58f95534e3edac87fff06c443"},
    {file = "cffi-1.15.0-cp39-cp39-macosx_10_9_x86_64.whl", hash = "sha256:45e8636704eacc432a206ac7345a5d3d2c62d95a507ec70d62f23cd91770482a"},
    {file = "cffi-1.15.0-cp39-cp39-macosx_11_0_arm64.whl", hash = "sha256:31fb708d9d7c3f49a60f04cf5b119aeefe5644daba1cd2a0fe389b674fd1de37"},
    {file = "cffi-1.15.0-cp39-cp39-manylinux_2_12_i686.manylinux2010_i686.whl", hash = "sha256:6dc2737a3674b3e344847c8686cf29e500584ccad76204efea14f451d4cc669a"},
    {file = "cffi-1.15.0-cp39-cp39-manylinux_2_12_x86_64.manylinux2010_x86_64.whl", hash = "sha256:74fdfdbfdc48d3f47148976f49fab3251e550a8720bebc99bf1483f5bfb5db3e"},
    {file = "cffi-1.15.0-cp39-cp39-manylinux_2_17_aarch64.manylinux2014_aarch64.whl", hash = "sha256:ffaa5c925128e29efbde7301d8ecaf35c8c60ffbcd6a1ffd3a552177c8e5e796"},
    {file = "cffi-1.15.0-cp39-cp39-manylinux_2_17_ppc64le.manylinux2014_ppc64le.whl", hash = "sha256:3f7d084648d77af029acb79a0ff49a0ad7e9d09057a9bf46596dac9514dc07df"},
    {file = "cffi-1.15.0-cp39-cp39-manylinux_2_17_s390x.manylinux2014_s390x.whl", hash = "sha256:ef1f279350da2c586a69d32fc8733092fd32cc8ac95139a00377841f59a3f8d8"},
    {file = "cffi-1.15.0-cp39-cp39-win32.whl", hash = "sha256:2a23af14f408d53d5e6cd4e3d9a24ff9e05906ad574822a10563efcef137979a"},
    {file = "cffi-1.15.0-cp39-cp39-win_amd64.whl", hash = "sha256:3773c4d81e6e818df2efbc7dd77325ca0dcb688116050fb2b3011218eda36139"},
    {file = "cffi-1.15.0.tar.gz", hash = "sha256:920f0d66a896c2d99f0adbb391f990a84091179542c205fa53ce5787aff87954"},
]
charset-normalizer = [
    {file = "charset-normalizer-2.0.12.tar.gz", hash = "sha256:2857e29ff0d34db842cd7ca3230549d1a697f96ee6d3fb071cfa6c7393832597"},
    {file = "charset_normalizer-2.0.12-py3-none-any.whl", hash = "sha256:6881edbebdb17b39b4eaaa821b438bf6eddffb4468cf344f09f89def34a8b1df"},
]
colorama = [
    {file = "colorama-0.4.5-py2.py3-none-any.whl", hash = "sha256:854bf444933e37f5824ae7bfc1e98d5bce2ebe4160d46b5edf346a89358e99da"},
    {file = "colorama-0.4.5.tar.gz", hash = "sha256:e6c6b4334fc50988a639d9b98aa429a0b57da6e17b9a44f0451f930b6967b7a4"},
]
cycler = [
    {file = "cycler-0.11.0-py3-none-any.whl", hash = "sha256:3a27e95f763a428a739d2add979fa7494c912a32c17c4c38c4d5f082cad165a3"},
    {file = "cycler-0.11.0.tar.gz", hash = "sha256:9c87405839a19696e837b3b818fed3f5f69f16f1eec1a1ad77e043dcea9c772f"},
]
debugpy = [
    {file = "debugpy-1.6.0-cp310-cp310-macosx_10_15_x86_64.whl", hash = "sha256:eb1946efac0c0c3d411cea0b5ac772fbde744109fd9520fb0c5a51979faf05ad"},
    {file = "debugpy-1.6.0-cp310-cp310-manylinux_2_5_x86_64.manylinux1_x86_64.manylinux_2_12_x86_64.manylinux2010_x86_64.whl", hash = "sha256:e3513399177dd37af4c1332df52da5da1d0c387e5927dc4c0709e26ee7302e8f"},
    {file = "debugpy-1.6.0-cp310-cp310-win32.whl", hash = "sha256:5c492235d6b68f879df3bdbdb01f25c15be15682665517c2c7d0420e5658d71f"},
    {file = "debugpy-1.6.0-cp310-cp310-win_amd64.whl", hash = "sha256:40de9ba137d355538432209d05e0f5fe5d0498dce761c39119ad4b950b51db31"},
    {file = "debugpy-1.6.0-cp37-cp37m-macosx_10_15_x86_64.whl", hash = "sha256:0d383b91efee57dbb923ba20801130cf60450a0eda60bce25bccd937de8e323a"},
    {file = "debugpy-1.6.0-cp37-cp37m-manylinux_2_5_x86_64.manylinux1_x86_64.manylinux_2_12_x86_64.manylinux2010_x86_64.whl", hash = "sha256:1ff853e60e77e1c16f85a31adb8360bb2d98ca588d7ed645b7f0985b240bdb5e"},
    {file = "debugpy-1.6.0-cp37-cp37m-win32.whl", hash = "sha256:8e972c717d95f56b6a3a7a29a5ede1ee8f2c3802f6f0e678203b0778eb322bf1"},
    {file = "debugpy-1.6.0-cp37-cp37m-win_amd64.whl", hash = "sha256:a8aaeb53e87225141fda7b9081bd87155c1debc13e2f5a532d341112d1983b65"},
    {file = "debugpy-1.6.0-cp38-cp38-macosx_10_15_x86_64.whl", hash = "sha256:132defb585b518955358321d0f42f6aa815aa15b432be27db654807707c70b2f"},
    {file = "debugpy-1.6.0-cp38-cp38-manylinux_2_5_x86_64.manylinux1_x86_64.manylinux_2_12_x86_64.manylinux2010_x86_64.whl", hash = "sha256:8ee75844242b4537beb5899f3e60a578454d1f136b99e8d57ac424573797b94a"},
    {file = "debugpy-1.6.0-cp38-cp38-win32.whl", hash = "sha256:a65a2499761d47df3e9ea9567109be6e73d412e00ac3ffcf74839f3ddfcdf028"},
    {file = "debugpy-1.6.0-cp38-cp38-win_amd64.whl", hash = "sha256:bd980d533d0ddfc451e03a3bb32acb2900049fec39afc3425b944ebf0889be62"},
    {file = "debugpy-1.6.0-cp39-cp39-macosx_10_15_x86_64.whl", hash = "sha256:245c7789a012f86210847ec7ee9f38c30a30d4c2223c3e111829a76c9006a5d0"},
    {file = "debugpy-1.6.0-cp39-cp39-manylinux_2_5_x86_64.manylinux1_x86_64.manylinux_2_12_x86_64.manylinux2010_x86_64.whl", hash = "sha256:0e3aa2368883e83e7b689ddff3cafb595f7b711f6a065886b46a96a7fef874e7"},
    {file = "debugpy-1.6.0-cp39-cp39-win32.whl", hash = "sha256:72bcfa97f3afa0064afc77ab811f48ad4a06ac330f290b675082c24437730366"},
    {file = "debugpy-1.6.0-cp39-cp39-win_amd64.whl", hash = "sha256:30abefefd2ff5a5481162d613cb70e60e2fa80a5eb4c994717c0f008ed25d2e1"},
    {file = "debugpy-1.6.0-py2.py3-none-any.whl", hash = "sha256:4de7777842da7e08652f2776c552070bbdd758557fdec73a15d7be0e4aab95ce"},
    {file = "debugpy-1.6.0.zip", hash = "sha256:7b79c40852991f7b6c3ea65845ed0f5f6b731c37f4f9ad9c61e2ab4bd48a9275"},
]
decorator = [
    {file = "decorator-5.1.1-py3-none-any.whl", hash = "sha256:b8c3f85900b9dc423225913c5aace94729fe1fa9763b38939a95226f02d37186"},
    {file = "decorator-5.1.1.tar.gz", hash = "sha256:637996211036b6385ef91435e4fae22989472f9d571faba8927ba8253acbc330"},
]
defusedxml = [
    {file = "defusedxml-0.7.1-py2.py3-none-any.whl", hash = "sha256:a352e7e428770286cc899e2542b6cdaedb2b4953ff269a210103ec58f6198a61"},
    {file = "defusedxml-0.7.1.tar.gz", hash = "sha256:1bb3032db185915b62d7c6209c5a8792be6a32ab2fedacc84e01b52c51aa3e69"},
]
entrypoints = [
    {file = "entrypoints-0.4-py3-none-any.whl", hash = "sha256:f174b5ff827504fd3cd97cc3f8649f3693f51538c7e4bdf3ef002c8429d42f9f"},
    {file = "entrypoints-0.4.tar.gz", hash = "sha256:b706eddaa9218a19ebcd67b56818f05bb27589b1ca9e8d797b74affad4ccacd4"},
]
executing = [
    {file = "executing-0.8.3-py2.py3-none-any.whl", hash = "sha256:d1eef132db1b83649a3905ca6dd8897f71ac6f8cac79a7e58a1a09cf137546c9"},
    {file = "executing-0.8.3.tar.gz", hash = "sha256:c6554e21c6b060590a6d3be4b82fb78f8f0194d809de5ea7df1c093763311501"},
]
fastjsonschema = [
    {file = "fastjsonschema-2.15.3-py3-none-any.whl", hash = "sha256:ddb0b1d8243e6e3abb822bd14e447a89f4ab7439342912d590444831fa00b6a0"},
    {file = "fastjsonschema-2.15.3.tar.gz", hash = "sha256:0a572f0836962d844c1fc435e200b2e4f4677e4e6611a2e3bdd01ba697c275ec"},
]
fonttools = [
    {file = "fonttools-4.33.3-py3-none-any.whl", hash = "sha256:f829c579a8678fa939a1d9e9894d01941db869de44390adb49ce67055a06cc2a"},
    {file = "fonttools-4.33.3.zip", hash = "sha256:c0fdcfa8ceebd7c1b2021240bd46ef77aa8e7408cf10434be55df52384865f8e"},
]
idna = [
    {file = "idna-3.3-py3-none-any.whl", hash = "sha256:84d9dd047ffa80596e0f246e2eab0b391788b0503584e8945f2368256d2735ff"},
    {file = "idna-3.3.tar.gz", hash = "sha256:9d643ff0a55b762d5cdb124b8eaa99c66322e2157b69160bc32796e824360e6d"},
]
importlib-metadata = [
    {file = "importlib_metadata-4.11.4-py3-none-any.whl", hash = "sha256:c58c8eb8a762858f49e18436ff552e83914778e50e9d2f1660535ffb364552ec"},
    {file = "importlib_metadata-4.11.4.tar.gz", hash = "sha256:5d26852efe48c0a32b0509ffbc583fda1a2266545a78d104a6f4aff3db17d700"},
]
ipykernel = [
    {file = "ipykernel-6.15.0-py3-none-any.whl", hash = "sha256:b9ed519a29eb819eb82e87e0d3754088237b233e5c647b8bb0ff23c8c70ed16f"},
    {file = "ipykernel-6.15.0.tar.gz", hash = "sha256:b59f9d9672c3a483494bb75915a2b315e78b833a38b039b1ee36dc28683f0d89"},
]
ipython = [
    {file = "ipython-8.4.0-py3-none-any.whl", hash = "sha256:7ca74052a38fa25fe9bedf52da0be7d3fdd2fb027c3b778ea78dfe8c212937d1"},
    {file = "ipython-8.4.0.tar.gz", hash = "sha256:f2db3a10254241d9b447232cec8b424847f338d9d36f9a577a6192c332a46abd"},
]
ipython-genutils = [
    {file = "ipython_genutils-0.2.0-py2.py3-none-any.whl", hash = "sha256:72dd37233799e619666c9f639a9da83c34013a73e8bbc79a7a6348d93c61fab8"},
    {file = "ipython_genutils-0.2.0.tar.gz", hash = "sha256:eb2e116e75ecef9d4d228fdc66af54269afa26ab4463042e33785b887c628ba8"},
]
jedi = [
    {file = "jedi-0.18.1-py2.py3-none-any.whl", hash = "sha256:637c9635fcf47945ceb91cd7f320234a7be540ded6f3e99a50cb6febdfd1ba8d"},
    {file = "jedi-0.18.1.tar.gz", hash = "sha256:74137626a64a99c8eb6ae5832d99b3bdd7d29a3850fe2aa80a4126b2a7d949ab"},
]
jinja2 = [
    {file = "Jinja2-3.1.2-py3-none-any.whl", hash = "sha256:6088930bfe239f0e6710546ab9c19c9ef35e29792895fed6e6e31a023a182a61"},
    {file = "Jinja2-3.1.2.tar.gz", hash = "sha256:31351a702a408a9e7595a8fc6150fc3f43bb6bf7e319770cbc0db9df9437e852"},
]
joblib = [
    {file = "joblib-1.1.0-py2.py3-none-any.whl", hash = "sha256:f21f109b3c7ff9d95f8387f752d0d9c34a02aa2f7060c2135f465da0e5160ff6"},
    {file = "joblib-1.1.0.tar.gz", hash = "sha256:4158fcecd13733f8be669be0683b96ebdbbd38d23559f54dca7205aea1bf1e35"},
]
json5 = [
    {file = "json5-0.9.8.tar.gz", hash = "sha256:0fa6e4d3ef062f93ba9cf2a9103fe8e68c7917dfa33519ae3ac8c7e48e3c84ff"},
]
jsonschema = [
    {file = "jsonschema-4.6.0-py3-none-any.whl", hash = "sha256:1c92d2db1900b668201f1797887d66453ab1fbfea51df8e4b46236689c427baf"},
    {file = "jsonschema-4.6.0.tar.gz", hash = "sha256:9d6397ba4a6c0bf0300736057f649e3e12ecbc07d3e81a0dacb72de4e9801957"},
]
jupyter-client = [
    {file = "jupyter_client-7.3.4-py3-none-any.whl", hash = "sha256:17d74b0d0a7b24f1c8c527b24fcf4607c56bee542ffe8e3418e50b21e514b621"},
    {file = "jupyter_client-7.3.4.tar.gz", hash = "sha256:aa9a6c32054b290374f95f73bb0cae91455c58dfb84f65c8591912b8f65e6d56"},
]
jupyter-core = [
    {file = "jupyter_core-4.10.0-py3-none-any.whl", hash = "sha256:e7f5212177af7ab34179690140f188aa9bf3d322d8155ed972cbded19f55b6f3"},
    {file = "jupyter_core-4.10.0.tar.gz", hash = "sha256:a6de44b16b7b31d7271130c71a6792c4040f077011961138afed5e5e73181aec"},
]
jupyter-server = [
    {file = "jupyter_server-1.17.1-py3-none-any.whl", hash = "sha256:3ee6aaf3607489aecaa69a4d2ffb93faa70e89b9169772e389d7989e1cca28fd"},
    {file = "jupyter_server-1.17.1.tar.gz", hash = "sha256:a36781656645ae17b12819a49ace377c045bf633823b3e4cd4b0c88c01e7711b"},
]
jupyterlab = [
    {file = "jupyterlab-3.4.3-py3-none-any.whl", hash = "sha256:f028f4c6a4171785c4a1d592ca9bf36812047703e4aa981482cd3872eb0fc169"},
    {file = "jupyterlab-3.4.3.tar.gz", hash = "sha256:e2dcc40e94366dde5de4b19e8c43ee133cf041b852d01a3625a7cf29532da49d"},
]
jupyterlab-pygments = [
    {file = "jupyterlab_pygments-0.2.2-py2.py3-none-any.whl", hash = "sha256:2405800db07c9f770863bcf8049a529c3dd4d3e28536638bd7c1c01d2748309f"},
    {file = "jupyterlab_pygments-0.2.2.tar.gz", hash = "sha256:7405d7fde60819d905a9fa8ce89e4cd830e318cdad22a0030f7a901da705585d"},
]
jupyterlab-server = [
    {file = "jupyterlab_server-2.14.0-py3-none-any.whl", hash = "sha256:ea72e8cf36824a99af08c93202aa2d4d0deb069445335e190586d1dc7c9a4b6c"},
    {file = "jupyterlab_server-2.14.0.tar.gz", hash = "sha256:b04eaf68fe1ef96f70dd38b256417abe0b6ba1a07dd8ca0c97da5b0ebade57ec"},
]
kiwisolver = [
    {file = "kiwisolver-1.4.3-cp310-cp310-macosx_10_9_universal2.whl", hash = "sha256:fd2842a0faed9ab9aba0922c951906132d9384be89690570f0ed18cd4f20e658"},
    {file = "kiwisolver-1.4.3-cp310-cp310-macosx_10_9_x86_64.whl", hash = "sha256:caa59e2cae0e23b1e225447d7a9ddb0f982f42a6a22d497a484dfe62a06f7c0e"},
    {file = "kiwisolver-1.4.3-cp310-cp310-macosx_11_0_arm64.whl", hash = "sha256:1d2c744aeedce22c122bb42d176b4aa6d063202a05a4abdacb3e413c214b3694"},
    {file = "kiwisolver-1.4.3-cp310-cp310-manylinux_2_12_i686.manylinux2010_i686.whl", hash = "sha256:afe173ac2646c2636305ab820cc0380b22a00a7bca4290452e7166b4f4fa49d0"},
    {file = "kiwisolver-1.4.3-cp310-cp310-manylinux_2_12_x86_64.manylinux2010_x86_64.whl", hash = "sha256:40240da438c0ebfe2aa76dd04b844effac6679423df61adbe3437d32f23468d9"},
    {file = "kiwisolver-1.4.3-cp310-cp310-manylinux_2_17_aarch64.manylinux2014_aarch64.whl", hash = "sha256:21a3a98f0a21fc602663ca9bce2b12a4114891bdeba2dea1e9ad84db59892fca"},
    {file = "kiwisolver-1.4.3-cp310-cp310-manylinux_2_17_ppc64le.manylinux2014_ppc64le.whl", hash = "sha256:51078855a16b7a4984ed2067b54e35803d18bca9861cb60c60f6234b50869a56"},
    {file = "kiwisolver-1.4.3-cp310-cp310-manylinux_2_17_s390x.manylinux2014_s390x.whl", hash = "sha256:c16635f8dddbeb1b827977d0b00d07b644b040aeb9ff8607a9fc0997afa3e567"},
    {file = "kiwisolver-1.4.3-cp310-cp310-win32.whl", hash = "sha256:2d76780d9c65c7529cedd49fa4802d713e60798d8dc3b0d5b12a0a8f38cca51c"},
    {file = "kiwisolver-1.4.3-cp310-cp310-win_amd64.whl", hash = "sha256:3a297d77b3d6979693f5948df02b89431ae3645ec95865e351fb45578031bdae"},
    {file = "kiwisolver-1.4.3-cp37-cp37m-macosx_10_9_x86_64.whl", hash = "sha256:ca3eefb02ef17257fae8b8555c85e7c1efdfd777f671384b0e4ef27409b02720"},
    {file = "kiwisolver-1.4.3-cp37-cp37m-manylinux_2_17_aarch64.manylinux2014_aarch64.whl", hash = "sha256:d248c46c0aa406695bda2abf99632db991f8b3a6d46018721a2892312a99f069"},
    {file = "kiwisolver-1.4.3-cp37-cp37m-manylinux_2_17_ppc64le.manylinux2014_ppc64le.whl", hash = "sha256:cb55258931448d61e2d50187de4ee66fc9d9f34908b524949b8b2b93d0c57136"},
    {file = "kiwisolver-1.4.3-cp37-cp37m-manylinux_2_17_s390x.manylinux2014_s390x.whl", hash = "sha256:86bcf0009f2012847a688f2f4f9b16203ca4c835979a02549aa0595d9f457cc8"},
    {file = "kiwisolver-1.4.3-cp37-cp37m-manylinux_2_5_i686.manylinux1_i686.whl", hash = "sha256:e7cf940af5fee00a92e281eb157abe8770227a5255207818ea9a34e54a29f5b2"},
    {file = "kiwisolver-1.4.3-cp37-cp37m-manylinux_2_5_x86_64.manylinux1_x86_64.whl", hash = "sha256:dd22085446f3eca990d12a0878eeb5199dc9553b2e71716bfe7bed9915a472ab"},
    {file = "kiwisolver-1.4.3-cp37-cp37m-win32.whl", hash = "sha256:d2578e5149ff49878934debfacf5c743fab49eca5ecdb983d0b218e1e554c498"},
    {file = "kiwisolver-1.4.3-cp37-cp37m-win_amd64.whl", hash = "sha256:5fb73cc8a34baba1dfa546ae83b9c248ef6150c238b06fc53d2773685b67ec67"},
    {file = "kiwisolver-1.4.3-cp38-cp38-macosx_10_9_universal2.whl", hash = "sha256:f70f3d028794e31cf9d1a822914efc935aadb2438ec4e8d4871d95eb1ce032d6"},
    {file = "kiwisolver-1.4.3-cp38-cp38-macosx_10_9_x86_64.whl", hash = "sha256:71af5b43e4fa286a35110fc5bb740fdeae2b36ca79fbcf0a54237485baeee8be"},
    {file = "kiwisolver-1.4.3-cp38-cp38-macosx_11_0_arm64.whl", hash = "sha256:26b5a70bdab09e6a2f40babc4f8f992e3771751e144bda1938084c70d3001c09"},
    {file = "kiwisolver-1.4.3-cp38-cp38-manylinux_2_17_aarch64.manylinux2014_aarch64.whl", hash = "sha256:1858ad3cb686eccc7c6b7c5eac846a1cfd45aacb5811b2cf575e80b208f5622a"},
    {file = "kiwisolver-1.4.3-cp38-cp38-manylinux_2_17_ppc64le.manylinux2014_ppc64le.whl", hash = "sha256:4dc350cb65fe4e3f737d50f0465fa6ea0dcae0e5722b7edf5d5b0a0e3cd2c3c7"},
    {file = "kiwisolver-1.4.3-cp38-cp38-manylinux_2_17_s390x.manylinux2014_s390x.whl", hash = "sha256:007799c7fa934646318fc128b033bb6e6baabe7fbad521bfb2279aac26225cd7"},
    {file = "kiwisolver-1.4.3-cp38-cp38-manylinux_2_5_i686.manylinux1_i686.whl", hash = "sha256:46fb56fde006b7ef5f8eaa3698299b0ea47444238b869ff3ced1426aa9fedcb5"},
    {file = "kiwisolver-1.4.3-cp38-cp38-manylinux_2_5_x86_64.manylinux1_x86_64.whl", hash = "sha256:b9eb88593159a53a5ee0b0159daee531ff7dd9c87fa78f5d807ca059c7eb1b2b"},
    {file = "kiwisolver-1.4.3-cp38-cp38-win32.whl", hash = "sha256:3b1dcbc49923ac3c973184a82832e1f018dec643b1e054867d04a3a22255ec6a"},
    {file = "kiwisolver-1.4.3-cp38-cp38-win_amd64.whl", hash = "sha256:7118ca592d25b2957ff7b662bc0fe4f4c2b5d5b27814b9b1bc9f2fb249a970e7"},
    {file = "kiwisolver-1.4.3-cp39-cp39-macosx_10_9_universal2.whl", hash = "sha256:747190fcdadc377263223f8f72b038381b3b549a8a3df5baf4d067da4749b046"},
    {file = "kiwisolver-1.4.3-cp39-cp39-macosx_10_9_x86_64.whl", hash = "sha256:fd628e63ffdba0112e3ddf1b1e9f3db29dd8262345138e08f4938acbc6d0805a"},
    {file = "kiwisolver-1.4.3-cp39-cp39-macosx_11_0_arm64.whl", hash = "sha256:22ccba48abae827a0f952a78a7b1a7ff01866131e5bbe1f826ce9bda406bf051"},
    {file = "kiwisolver-1.4.3-cp39-cp39-manylinux_2_12_i686.manylinux2010_i686.whl", hash = "sha256:af24b21c2283ca69c416a8a42cde9764dc36c63d3389645d28c69b0e93db3cd7"},
    {file = "kiwisolver-1.4.3-cp39-cp39-manylinux_2_12_x86_64.manylinux2010_x86_64.whl", hash = "sha256:547111ef7cf13d73546c2de97ce434935626c897bdec96a578ca100b5fcd694b"},
    {file = "kiwisolver-1.4.3-cp39-cp39-manylinux_2_17_aarch64.manylinux2014_aarch64.whl", hash = "sha256:84f85adfebd7d3c3db649efdf73659e1677a2cf3fa6e2556a3f373578af14bf7"},
    {file = "kiwisolver-1.4.3-cp39-cp39-manylinux_2_17_ppc64le.manylinux2014_ppc64le.whl", hash = "sha256:ffd7cf165ff71afb202b3f36daafbf298932bee325aac9f58e1c9cd55838bef0"},
    {file = "kiwisolver-1.4.3-cp39-cp39-manylinux_2_17_s390x.manylinux2014_s390x.whl", hash = "sha256:6b3136eecf7e1b4a4d23e4b19d6c4e7a8e0b42d55f30444e3c529700cdacaa0d"},
    {file = "kiwisolver-1.4.3-cp39-cp39-win32.whl", hash = "sha256:46c6e5018ba31d5ee7582f323d8661498a154dea1117486a571db4c244531f24"},
    {file = "kiwisolver-1.4.3-cp39-cp39-win_amd64.whl", hash = "sha256:8395064d63b26947fa2c9faeea9c3eee35e52148c5339c37987e1d96fbf009b3"},
    {file = "kiwisolver-1.4.3-pp37-pypy37_pp73-manylinux_2_12_i686.manylinux2010_i686.whl", hash = "sha256:325fa1b15098e44fe4590a6c5c09a212ca10c6ebb5d96f7447d675f6c8340e4e"},
    {file = "kiwisolver-1.4.3-pp37-pypy37_pp73-manylinux_2_12_x86_64.manylinux2010_x86_64.whl", hash = "sha256:654280c5f41831ddcc5a331c0e3ce2e480bbc3d7c93c18ecf6236313aae2d61a"},
    {file = "kiwisolver-1.4.3-pp37-pypy37_pp73-manylinux_2_17_aarch64.manylinux2014_aarch64.whl", hash = "sha256:1ae7aa0784aeadfbd693c27993727792fbe1455b84d49970bad5886b42976b18"},
    {file = "kiwisolver-1.4.3-pp37-pypy37_pp73-win_amd64.whl", hash = "sha256:130c6c35eded399d3967cf8a542c20b671f5ba85bd6f210f8b939f868360e9eb"},
    {file = "kiwisolver-1.4.3.tar.gz", hash = "sha256:ab8a15c2750ae8d53e31f77a94f846d0a00772240f1c12817411fa2344351f86"},
]
librosa = [
    {file = "librosa-0.9.1-py3-none-any.whl", hash = "sha256:c2bb61a8008367cca89a3f1dad352d8e55fe5ca5f7414fb5d5258eb52765db33"},
    {file = "librosa-0.9.1.tar.gz", hash = "sha256:7ed5d6e3f4546e5e3c2840691f9ddc56878f914a35a50060df5fca2b26d4b614"},
]
llvmlite = [
    {file = "llvmlite-0.38.1-cp310-cp310-macosx_10_9_x86_64.whl", hash = "sha256:a7dd2bd1d6406e7789273e3f8a304ed5d9adcfaa5768052fca7dc233a857be98"},
    {file = "llvmlite-0.38.1-cp310-cp310-macosx_11_0_arm64.whl", hash = "sha256:7a5e0ed215a576f0f872f47a70b8cb49864e0aefc8586aff5ce83e3bff47bc23"},
    {file = "llvmlite-0.38.1-cp310-cp310-manylinux_2_17_aarch64.manylinux2014_aarch64.whl", hash = "sha256:633c9026eb43b9903cc4ffbc1c7d5293b2e3ad95d06fa9eab0f6ce6ff6ea15b3"},
    {file = "llvmlite-0.38.1-cp310-cp310-manylinux_2_17_i686.manylinux2014_i686.whl", hash = "sha256:b98da8436dbc29013ea301f1fdb0d596ab53bf0ab65c976d96d00bb6faa0b479"},
    {file = "llvmlite-0.38.1-cp310-cp310-manylinux_2_17_x86_64.manylinux2014_x86_64.whl", hash = "sha256:0c0adce1793d66d009c554809f27baeb6258bf13f6fbaa12eff7443500caec25"},
    {file = "llvmlite-0.38.1-cp310-cp310-win32.whl", hash = "sha256:8c64c90a8b0b7b7e1ed1912ba82c1a3f43cf25affbe06aa3c56c84050edee8ac"},
    {file = "llvmlite-0.38.1-cp310-cp310-win_amd64.whl", hash = "sha256:ab070266f0f51304789a6c20d4be91a9e69683ad9bd4861eb89980e8eb613b3a"},
    {file = "llvmlite-0.38.1-cp37-cp37m-macosx_10_9_x86_64.whl", hash = "sha256:ed7528b8b85de930b76407e44b080e4f376b7a007c2879749599ff8e2fe32753"},
    {file = "llvmlite-0.38.1-cp37-cp37m-manylinux_2_17_aarch64.manylinux2014_aarch64.whl", hash = "sha256:7db018da2863034ad9c73c946625637f3a89635bc70576068bab4bd085eea90d"},
    {file = "llvmlite-0.38.1-cp37-cp37m-manylinux_2_17_i686.manylinux2014_i686.whl", hash = "sha256:4c1e5805c92e049b4956ed01204c6647de6160ab9aefb0d67ea83ca02a1d889a"},
    {file = "llvmlite-0.38.1-cp37-cp37m-manylinux_2_17_x86_64.manylinux2014_x86_64.whl", hash = "sha256:5559e46c79b4017c3c25edc3b9512d11adc3689b9046120c685b0905c08d48a5"},
    {file = "llvmlite-0.38.1-cp37-cp37m-win32.whl", hash = "sha256:ef9aa574eff2e15f8c47b255da0db5dab326dc7f76384c307ae35490e2d2489a"},
    {file = "llvmlite-0.38.1-cp37-cp37m-win_amd64.whl", hash = "sha256:84d5a0163c172db2b2ae561d2fc0866fbd9f716cf13f92c0d41ca4338e682672"},
    {file = "llvmlite-0.38.1-cp38-cp38-macosx_10_9_x86_64.whl", hash = "sha256:a263252a68d85450110ec1f2b406c0414e49b04a4d216d31c0515ea1d59c3882"},
    {file = "llvmlite-0.38.1-cp38-cp38-macosx_11_0_arm64.whl", hash = "sha256:de8bd61480173930f2a029673e7cd0738fbbb5171dfe490340839ad7301d4cf0"},
    {file = "llvmlite-0.38.1-cp38-cp38-manylinux_2_17_aarch64.manylinux2014_aarch64.whl", hash = "sha256:fbfbe546394c39db39a6898a51972aa131c8d6b0628517728b350552f58bdc19"},
    {file = "llvmlite-0.38.1-cp38-cp38-manylinux_2_17_i686.manylinux2014_i686.whl", hash = "sha256:8c4f26c6c370e134a909ac555a671fa1376e74c69af0208f25c0979472577a9d"},
    {file = "llvmlite-0.38.1-cp38-cp38-manylinux_2_17_x86_64.manylinux2014_x86_64.whl", hash = "sha256:f95f455697c44d7c04ef95fdfce04629f48df08a832d0a0d9eb2363186dbb969"},
    {file = "llvmlite-0.38.1-cp38-cp38-win32.whl", hash = "sha256:41e638a71c85a9a4a33f279c4cd812bc2f84122505b1f6ab8984ec7debb8548b"},
    {file = "llvmlite-0.38.1-cp38-cp38-win_amd64.whl", hash = "sha256:5c07d63df4578f31b39b764d3b4291f70157af7f42e171a8884ae7aaf989d1f7"},
    {file = "llvmlite-0.38.1-cp39-cp39-macosx_10_9_x86_64.whl", hash = "sha256:4e11bd9929dcbd55d5eb5cd7b08bf71b0097ea48cc192b69d102a90dd6e9816f"},
    {file = "llvmlite-0.38.1-cp39-cp39-macosx_11_0_arm64.whl", hash = "sha256:edfa2c761cfa56cf76e783290d82e117f829bb691d8d90aa375505204888abac"},
    {file = "llvmlite-0.38.1-cp39-cp39-manylinux_2_17_aarch64.manylinux2014_aarch64.whl", hash = "sha256:0e609f7312a439b53b6f622d99180c3ff6a3e1e4ceca4d18aca1c5b46f4e3664"},
    {file = "llvmlite-0.38.1-cp39-cp39-manylinux_2_17_i686.manylinux2014_i686.whl", hash = "sha256:9f53c3448410cc84d0e1af84dbc0d60ad32779853d40bcc8b1ee3c67ebbe94b1"},
    {file = "llvmlite-0.38.1-cp39-cp39-manylinux_2_17_x86_64.manylinux2014_x86_64.whl", hash = "sha256:9c8fac4edbadefa4dddf5dc6cca76bc2ae81df211dcd16a6638d60cc41249e56"},
    {file = "llvmlite-0.38.1-cp39-cp39-win32.whl", hash = "sha256:3d76c0fa42390bef56979ed213fbf0150c3fef36f5ea68d3d780d5d725da8c01"},
    {file = "llvmlite-0.38.1-cp39-cp39-win_amd64.whl", hash = "sha256:66462d768c30d5f648ca3361d657b434efa8b09f6cf04d6b6eae66e62e993644"},
    {file = "llvmlite-0.38.1.tar.gz", hash = "sha256:0622a86301fcf81cc50d7ed5b4bebe992c030580d413a8443b328ed4f4d82561"},
]
markupsafe = [
    {file = "MarkupSafe-2.1.1-cp310-cp310-macosx_10_9_universal2.whl", hash = "sha256:86b1f75c4e7c2ac2ccdaec2b9022845dbb81880ca318bb7a0a01fbf7813e3812"},
    {file = "MarkupSafe-2.1.1-cp310-cp310-macosx_10_9_x86_64.whl", hash = "sha256:f121a1420d4e173a5d96e47e9a0c0dcff965afdf1626d28de1460815f7c4ee7a"},
    {file = "MarkupSafe-2.1.1-cp310-cp310-manylinux_2_17_aarch64.manylinux2014_aarch64.whl", hash = "sha256:a49907dd8420c5685cfa064a1335b6754b74541bbb3706c259c02ed65b644b3e"},
    {file = "MarkupSafe-2.1.1-cp310-cp310-manylinux_2_17_x86_64.manylinux2014_x86_64.whl", hash = "sha256:10c1bfff05d95783da83491be968e8fe789263689c02724e0c691933c52994f5"},
    {file = "MarkupSafe-2.1.1-cp310-cp310-manylinux_2_5_i686.manylinux1_i686.manylinux_2_17_i686.manylinux2014_i686.whl", hash = "sha256:b7bd98b796e2b6553da7225aeb61f447f80a1ca64f41d83612e6139ca5213aa4"},
    {file = "MarkupSafe-2.1.1-cp310-cp310-musllinux_1_1_aarch64.whl", hash = "sha256:b09bf97215625a311f669476f44b8b318b075847b49316d3e28c08e41a7a573f"},
    {file = "MarkupSafe-2.1.1-cp310-cp310-musllinux_1_1_i686.whl", hash = "sha256:694deca8d702d5db21ec83983ce0bb4b26a578e71fbdbd4fdcd387daa90e4d5e"},
    {file = "MarkupSafe-2.1.1-cp310-cp310-musllinux_1_1_x86_64.whl", hash = "sha256:efc1913fd2ca4f334418481c7e595c00aad186563bbc1ec76067848c7ca0a933"},
    {file = "MarkupSafe-2.1.1-cp310-cp310-win32.whl", hash = "sha256:4a33dea2b688b3190ee12bd7cfa29d39c9ed176bda40bfa11099a3ce5d3a7ac6"},
    {file = "MarkupSafe-2.1.1-cp310-cp310-win_amd64.whl", hash = "sha256:dda30ba7e87fbbb7eab1ec9f58678558fd9a6b8b853530e176eabd064da81417"},
    {file = "MarkupSafe-2.1.1-cp37-cp37m-macosx_10_9_x86_64.whl", hash = "sha256:671cd1187ed5e62818414afe79ed29da836dde67166a9fac6d435873c44fdd02"},
    {file = "MarkupSafe-2.1.1-cp37-cp37m-manylinux_2_17_aarch64.manylinux2014_aarch64.whl", hash = "sha256:3799351e2336dc91ea70b034983ee71cf2f9533cdff7c14c90ea126bfd95d65a"},
    {file = "MarkupSafe-2.1.1-cp37-cp37m-manylinux_2_17_x86_64.manylinux2014_x86_64.whl", hash = "sha256:e72591e9ecd94d7feb70c1cbd7be7b3ebea3f548870aa91e2732960fa4d57a37"},
    {file = "MarkupSafe-2.1.1-cp37-cp37m-manylinux_2_5_i686.manylinux1_i686.manylinux_2_17_i686.manylinux2014_i686.whl", hash = "sha256:6fbf47b5d3728c6aea2abb0589b5d30459e369baa772e0f37a0320185e87c980"},
    {file = "MarkupSafe-2.1.1-cp37-cp37m-musllinux_1_1_aarch64.whl", hash = "sha256:d5ee4f386140395a2c818d149221149c54849dfcfcb9f1debfe07a8b8bd63f9a"},
    {file = "MarkupSafe-2.1.1-cp37-cp37m-musllinux_1_1_i686.whl", hash = "sha256:bcb3ed405ed3222f9904899563d6fc492ff75cce56cba05e32eff40e6acbeaa3"},
    {file = "MarkupSafe-2.1.1-cp37-cp37m-musllinux_1_1_x86_64.whl", hash = "sha256:e1c0b87e09fa55a220f058d1d49d3fb8df88fbfab58558f1198e08c1e1de842a"},
    {file = "MarkupSafe-2.1.1-cp37-cp37m-win32.whl", hash = "sha256:8dc1c72a69aa7e082593c4a203dcf94ddb74bb5c8a731e4e1eb68d031e8498ff"},
    {file = "MarkupSafe-2.1.1-cp37-cp37m-win_amd64.whl", hash = "sha256:97a68e6ada378df82bc9f16b800ab77cbf4b2fada0081794318520138c088e4a"},
    {file = "MarkupSafe-2.1.1-cp38-cp38-macosx_10_9_universal2.whl", hash = "sha256:e8c843bbcda3a2f1e3c2ab25913c80a3c5376cd00c6e8c4a86a89a28c8dc5452"},
    {file = "MarkupSafe-2.1.1-cp38-cp38-macosx_10_9_x86_64.whl", hash = "sha256:0212a68688482dc52b2d45013df70d169f542b7394fc744c02a57374a4207003"},
    {file = "MarkupSafe-2.1.1-cp38-cp38-manylinux_2_17_aarch64.manylinux2014_aarch64.whl", hash = "sha256:8e576a51ad59e4bfaac456023a78f6b5e6e7651dcd383bcc3e18d06f9b55d6d1"},
    {file = "MarkupSafe-2.1.1-cp38-cp38-manylinux_2_17_x86_64.manylinux2014_x86_64.whl", hash = "sha256:4b9fe39a2ccc108a4accc2676e77da025ce383c108593d65cc909add5c3bd601"},
    {file = "MarkupSafe-2.1.1-cp38-cp38-manylinux_2_5_i686.manylinux1_i686.manylinux_2_17_i686.manylinux2014_i686.whl", hash = "sha256:96e37a3dc86e80bf81758c152fe66dbf60ed5eca3d26305edf01892257049925"},
    {file = "MarkupSafe-2.1.1-cp38-cp38-musllinux_1_1_aarch64.whl", hash = "sha256:6d0072fea50feec76a4c418096652f2c3238eaa014b2f94aeb1d56a66b41403f"},
    {file = "MarkupSafe-2.1.1-cp38-cp38-musllinux_1_1_i686.whl", hash = "sha256:089cf3dbf0cd6c100f02945abeb18484bd1ee57a079aefd52cffd17fba910b88"},
    {file = "MarkupSafe-2.1.1-cp38-cp38-musllinux_1_1_x86_64.whl", hash = "sha256:6a074d34ee7a5ce3effbc526b7083ec9731bb3cbf921bbe1d3005d4d2bdb3a63"},
    {file = "MarkupSafe-2.1.1-cp38-cp38-win32.whl", hash = "sha256:421be9fbf0ffe9ffd7a378aafebbf6f4602d564d34be190fc19a193232fd12b1"},
    {file = "MarkupSafe-2.1.1-cp38-cp38-win_amd64.whl", hash = "sha256:fc7b548b17d238737688817ab67deebb30e8073c95749d55538ed473130ec0c7"},
    {file = "MarkupSafe-2.1.1-cp39-cp39-macosx_10_9_universal2.whl", hash = "sha256:e04e26803c9c3851c931eac40c695602c6295b8d432cbe78609649ad9bd2da8a"},
    {file = "MarkupSafe-2.1.1-cp39-cp39-macosx_10_9_x86_64.whl", hash = "sha256:b87db4360013327109564f0e591bd2a3b318547bcef31b468a92ee504d07ae4f"},
    {file = "MarkupSafe-2.1.1-cp39-cp39-manylinux_2_17_aarch64.manylinux2014_aarch64.whl", hash = "sha256:99a2a507ed3ac881b975a2976d59f38c19386d128e7a9a18b7df6fff1fd4c1d6"},
    {file = "MarkupSafe-2.1.1-cp39-cp39-manylinux_2_17_x86_64.manylinux2014_x86_64.whl", hash = "sha256:56442863ed2b06d19c37f94d999035e15ee982988920e12a5b4ba29b62ad1f77"},
    {file = "MarkupSafe-2.1.1-cp39-cp39-manylinux_2_5_i686.manylinux1_i686.manylinux_2_17_i686.manylinux2014_i686.whl", hash = "sha256:3ce11ee3f23f79dbd06fb3d63e2f6af7b12db1d46932fe7bd8afa259a5996603"},
    {file = "MarkupSafe-2.1.1-cp39-cp39-musllinux_1_1_aarch64.whl", hash = "sha256:33b74d289bd2f5e527beadcaa3f401e0df0a89927c1559c8566c066fa4248ab7"},
    {file = "MarkupSafe-2.1.1-cp39-cp39-musllinux_1_1_i686.whl", hash = "sha256:43093fb83d8343aac0b1baa75516da6092f58f41200907ef92448ecab8825135"},
    {file = "MarkupSafe-2.1.1-cp39-cp39-musllinux_1_1_x86_64.whl", hash = "sha256:8e3dcf21f367459434c18e71b2a9532d96547aef8a871872a5bd69a715c15f96"},
    {file = "MarkupSafe-2.1.1-cp39-cp39-win32.whl", hash = "sha256:d4306c36ca495956b6d568d276ac11fdd9c30a36f1b6eb928070dc5360b22e1c"},
    {file = "MarkupSafe-2.1.1-cp39-cp39-win_amd64.whl", hash = "sha256:46d00d6cfecdde84d40e572d63735ef81423ad31184100411e6e3388d405e247"},
    {file = "MarkupSafe-2.1.1.tar.gz", hash = "sha256:7f91197cc9e48f989d12e4e6fbc46495c446636dfc81b9ccf50bb0ec74b91d4b"},
]
matplotlib = [
    {file = "matplotlib-3.5.2-cp310-cp310-macosx_10_9_universal2.whl", hash = "sha256:03bbb3f5f78836855e127b5dab228d99551ad0642918ccbf3067fcd52ac7ac5e"},
    {file = "matplotlib-3.5.2-cp310-cp310-macosx_10_9_x86_64.whl", hash = "sha256:49a5938ed6ef9dda560f26ea930a2baae11ea99e1c2080c8714341ecfda72a89"},
    {file = "matplotlib-3.5.2-cp310-cp310-macosx_11_0_arm64.whl", hash = "sha256:77157be0fc4469cbfb901270c205e7d8adb3607af23cef8bd11419600647ceed"},
    {file = "matplotlib-3.5.2-cp310-cp310-manylinux_2_17_aarch64.manylinux2014_aarch64.whl", hash = "sha256:5844cea45d804174bf0fac219b4ab50774e504bef477fc10f8f730ce2d623441"},
    {file = "matplotlib-3.5.2-cp310-cp310-manylinux_2_17_i686.manylinux2014_i686.whl", hash = "sha256:c87973ddec10812bddc6c286b88fdd654a666080fbe846a1f7a3b4ba7b11ab78"},
    {file = "matplotlib-3.5.2-cp310-cp310-manylinux_2_17_x86_64.manylinux2014_x86_64.whl", hash = "sha256:4a05f2b37222319753a5d43c0a4fd97ed4ff15ab502113e3f2625c26728040cf"},
    {file = "matplotlib-3.5.2-cp310-cp310-win32.whl", hash = "sha256:9776e1a10636ee5f06ca8efe0122c6de57ffe7e8c843e0fb6e001e9d9256ec95"},
    {file = "matplotlib-3.5.2-cp310-cp310-win_amd64.whl", hash = "sha256:b4fedaa5a9aa9ce14001541812849ed1713112651295fdddd640ea6620e6cf98"},
    {file = "matplotlib-3.5.2-cp37-cp37m-macosx_10_9_x86_64.whl", hash = "sha256:ee175a571e692fc8ae8e41ac353c0e07259113f4cb063b0ec769eff9717e84bb"},
    {file = "matplotlib-3.5.2-cp37-cp37m-manylinux_2_17_aarch64.manylinux2014_aarch64.whl", hash = "sha256:2e8bda1088b941ead50caabd682601bece983cadb2283cafff56e8fcddbf7d7f"},
    {file = "matplotlib-3.5.2-cp37-cp37m-manylinux_2_5_i686.manylinux1_i686.whl", hash = "sha256:9480842d5aadb6e754f0b8f4ebeb73065ac8be1855baa93cd082e46e770591e9"},
    {file = "matplotlib-3.5.2-cp37-cp37m-manylinux_2_5_x86_64.manylinux1_x86_64.whl", hash = "sha256:6c623b355d605a81c661546af7f24414165a8a2022cddbe7380a31a4170fa2e9"},
    {file = "matplotlib-3.5.2-cp37-cp37m-win32.whl", hash = "sha256:a91426ae910819383d337ba0dc7971c7cefdaa38599868476d94389a329e599b"},
    {file = "matplotlib-3.5.2-cp37-cp37m-win_amd64.whl", hash = "sha256:c4b82c2ae6d305fcbeb0eb9c93df2602ebd2f174f6e8c8a5d92f9445baa0c1d3"},
    {file = "matplotlib-3.5.2-cp38-cp38-macosx_10_9_universal2.whl", hash = "sha256:ebc27ad11df3c1661f4677a7762e57a8a91dd41b466c3605e90717c9a5f90c82"},
    {file = "matplotlib-3.5.2-cp38-cp38-macosx_10_9_x86_64.whl", hash = "sha256:5a32ea6e12e80dedaca2d4795d9ed40f97bfa56e6011e14f31502fdd528b9c89"},
    {file = "matplotlib-3.5.2-cp38-cp38-macosx_11_0_arm64.whl", hash = "sha256:2a0967d4156adbd0d46db06bc1a877f0370bce28d10206a5071f9ecd6dc60b79"},
    {file = "matplotlib-3.5.2-cp38-cp38-manylinux_2_17_aarch64.manylinux2014_aarch64.whl", hash = "sha256:e2b696699386766ef171a259d72b203a3c75d99d03ec383b97fc2054f52e15cf"},
    {file = "matplotlib-3.5.2-cp38-cp38-manylinux_2_5_i686.manylinux1_i686.whl", hash = "sha256:7f409716119fa39b03da3d9602bd9b41142fab7a0568758cd136cd80b1bf36c8"},
    {file = "matplotlib-3.5.2-cp38-cp38-manylinux_2_5_x86_64.manylinux1_x86_64.whl", hash = "sha256:b8d3f4e71e26307e8c120b72c16671d70c5cd08ae412355c11254aa8254fb87f"},
    {file = "matplotlib-3.5.2-cp38-cp38-win32.whl", hash = "sha256:b6c63cd01cad0ea8704f1fd586e9dc5777ccedcd42f63cbbaa3eae8dd41172a1"},
    {file = "matplotlib-3.5.2-cp38-cp38-win_amd64.whl", hash = "sha256:75c406c527a3aa07638689586343f4b344fcc7ab1f79c396699eb550cd2b91f7"},
    {file = "matplotlib-3.5.2-cp39-cp39-macosx_10_9_universal2.whl", hash = "sha256:4a44cdfdb9d1b2f18b1e7d315eb3843abb097869cd1ef89cfce6a488cd1b5182"},
    {file = "matplotlib-3.5.2-cp39-cp39-macosx_10_9_x86_64.whl", hash = "sha256:3d8e129af95b156b41cb3be0d9a7512cc6d73e2b2109f82108f566dbabdbf377"},
    {file = "matplotlib-3.5.2-cp39-cp39-macosx_11_0_arm64.whl", hash = "sha256:364e6bca34edc10a96aa3b1d7cd76eb2eea19a4097198c1b19e89bee47ed5781"},
    {file = "matplotlib-3.5.2-cp39-cp39-manylinux_2_17_aarch64.manylinux2014_aarch64.whl", hash = "sha256:ea75df8e567743207e2b479ba3d8843537be1c146d4b1e3e395319a4e1a77fe9"},
    {file = "matplotlib-3.5.2-cp39-cp39-manylinux_2_5_i686.manylinux1_i686.whl", hash = "sha256:44c6436868186564450df8fd2fc20ed9daaef5caad699aa04069e87099f9b5a8"},
    {file = "matplotlib-3.5.2-cp39-cp39-manylinux_2_5_x86_64.manylinux1_x86_64.whl", hash = "sha256:7d7705022df2c42bb02937a2a824f4ec3cca915700dd80dc23916af47ff05f1a"},
    {file = "matplotlib-3.5.2-cp39-cp39-win32.whl", hash = "sha256:ee0b8e586ac07f83bb2950717e66cb305e2859baf6f00a9c39cc576e0ce9629c"},
    {file = "matplotlib-3.5.2-cp39-cp39-win_amd64.whl", hash = "sha256:c772264631e5ae61f0bd41313bbe48e1b9bcc95b974033e1118c9caa1a84d5c6"},
    {file = "matplotlib-3.5.2-pp37-pypy37_pp73-macosx_10_9_x86_64.whl", hash = "sha256:751d3815b555dcd6187ad35b21736dc12ce6925fc3fa363bbc6dc0f86f16484f"},
    {file = "matplotlib-3.5.2-pp37-pypy37_pp73-manylinux_2_12_i686.manylinux2010_i686.whl", hash = "sha256:31fbc2af27ebb820763f077ec7adc79b5a031c2f3f7af446bd7909674cd59460"},
    {file = "matplotlib-3.5.2-pp37-pypy37_pp73-manylinux_2_12_x86_64.manylinux2010_x86_64.whl", hash = "sha256:4fa28ca76ac5c2b2d54bc058b3dad8e22ee85d26d1ee1b116a6fd4d2277b6a04"},
    {file = "matplotlib-3.5.2-pp37-pypy37_pp73-win_amd64.whl", hash = "sha256:24173c23d1bcbaed5bf47b8785d27933a1ac26a5d772200a0f3e0e38f471b001"},
    {file = "matplotlib-3.5.2.tar.gz", hash = "sha256:48cf850ce14fa18067f2d9e0d646763681948487a8080ec0af2686468b4607a2"},
]
matplotlib-inline = [
    {file = "matplotlib-inline-0.1.3.tar.gz", hash = "sha256:a04bfba22e0d1395479f866853ec1ee28eea1485c1d69a6faf00dc3e24ff34ee"},
    {file = "matplotlib_inline-0.1.3-py3-none-any.whl", hash = "sha256:aed605ba3b72462d64d475a21a9296f400a19c4f74a31b59103d2a99ffd5aa5c"},
]
mistune = [
    {file = "mistune-0.8.4-py2.py3-none-any.whl", hash = "sha256:88a1051873018da288eee8538d476dffe1262495144b33ecb586c4ab266bb8d4"},
    {file = "mistune-0.8.4.tar.gz", hash = "sha256:59a3429db53c50b5c6bcc8a07f8848cb00d7dc8bdb431a4ab41920d201d4756e"},
]
nbclassic = [
    {file = "nbclassic-0.3.7-py3-none-any.whl", hash = "sha256:89184baa2d66b8ac3c8d3df57cbcf16f34148954d410a2fb3e897d7c18f2479d"},
    {file = "nbclassic-0.3.7.tar.gz", hash = "sha256:36dbaa88ffaf5dc05d149deb97504b86ba648f4a80a60b8a58ac94acab2daeb5"},
]
nbclient = [
    {file = "nbclient-0.6.4-py3-none-any.whl", hash = "sha256:f251bba200a2b401a061dfd700a7a70b5772f664fb49d4a2d3e5536ec0e98c76"},
    {file = "nbclient-0.6.4.tar.gz", hash = "sha256:cdef7757cead1735d2c70cc66095b072dced8a1e6d1c7639ef90cd3e04a11f2e"},
]
nbconvert = [
    {file = "nbconvert-6.5.0-py3-none-any.whl", hash = "sha256:c56dd0b8978a1811a5654f74c727ff16ca87dd5a43abd435a1c49b840fcd8360"},
    {file = "nbconvert-6.5.0.tar.gz", hash = "sha256:223e46e27abe8596b8aed54301fadbba433b7ffea8196a68fd7b1ff509eee99d"},
]
nbformat = [
    {file = "nbformat-5.4.0-py3-none-any.whl", hash = "sha256:0d6072aaec95dddc39735c144ee8bbc6589c383fb462e4058abc855348152dad"},
    {file = "nbformat-5.4.0.tar.gz", hash = "sha256:44ba5ca6acb80c5d5a500f1e5b83ede8cbe364d5a495c4c8cf60aaf1ba656501"},
]
nest-asyncio = [
    {file = "nest_asyncio-1.5.5-py3-none-any.whl", hash = "sha256:b98e3ec1b246135e4642eceffa5a6c23a3ab12c82ff816a92c612d68205813b2"},
    {file = "nest_asyncio-1.5.5.tar.gz", hash = "sha256:e442291cd942698be619823a17a86a5759eabe1f8613084790de189fe9e16d65"},
]
notebook = [
    {file = "notebook-6.4.12-py3-none-any.whl", hash = "sha256:8c07a3bb7640e371f8a609bdbb2366a1976c6a2589da8ef917f761a61e3ad8b1"},
    {file = "notebook-6.4.12.tar.gz", hash = "sha256:6268c9ec9048cff7a45405c990c29ac9ca40b0bc3ec29263d218c5e01f2b4e86"},
]
notebook-shim = [
    {file = "notebook_shim-0.1.0-py3-none-any.whl", hash = "sha256:02432d55a01139ac16e2100888aa2b56c614720cec73a27e71f40a5387e45324"},
    {file = "notebook_shim-0.1.0.tar.gz", hash = "sha256:7897e47a36d92248925a2143e3596f19c60597708f7bef50d81fcd31d7263e85"},
]
numba = [
    {file = "numba-0.55.2-cp310-cp310-macosx_10_14_x86_64.whl", hash = "sha256:dd05f7c0ce64b6977596aa4e5a44747c6ef414d7989da1c7672337c54381a5ef"},
    {file = "numba-0.55.2-cp310-cp310-macosx_11_0_arm64.whl", hash = "sha256:e36232eccd172c583b1f021c5c48744c087ae6fc9dc5c5f0dd2cb2286e517bf8"},
    {file = "numba-0.55.2-cp310-cp310-manylinux2014_aarch64.manylinux_2_17_aarch64.whl", hash = "sha256:25410557d0deb1d97397b71e142a36772133986a7dd4fe2935786e2dd149245f"},
    {file = "numba-0.55.2-cp310-cp310-manylinux2014_i686.manylinux_2_17_i686.whl", hash = "sha256:676c081162cc9403706071c1d1d42e479c0741551ab28096ba13859a2e3e9b80"},
    {file = "numba-0.55.2-cp310-cp310-manylinux2014_x86_64.manylinux_2_17_x86_64.whl", hash = "sha256:2665ef28e900b3a55bf370daa81c12ebc64cd434116accd60c38a95a159a3182"},
    {file = "numba-0.55.2-cp310-cp310-win32.whl", hash = "sha256:d7ac9ea5feef9536ab8bfbbb3ded1a0617ea8794d7547800d535b7857800f996"},
    {file = "numba-0.55.2-cp310-cp310-win_amd64.whl", hash = "sha256:29b89a68af162acf87adeb8fbf01f6bb1effae4711b28146f95108d82e905624"},
    {file = "numba-0.55.2-cp37-cp37m-macosx_10_14_x86_64.whl", hash = "sha256:6e0f9b5d1c8ea1bdef39b0ad921a9bbf0cc4a88e76d722d756c68f1653787c35"},
    {file = "numba-0.55.2-cp37-cp37m-manylinux2014_aarch64.manylinux_2_17_aarch64.whl", hash = "sha256:135fb7694928f9f57b4ff5b1be58f20f4771fedd1680636a9affdead96051959"},
    {file = "numba-0.55.2-cp37-cp37m-manylinux2014_i686.manylinux_2_17_i686.whl", hash = "sha256:de1f93bd7e2d431451aec20a52ac651a020e98a4ba46797fad860bba338a7e64"},
    {file = "numba-0.55.2-cp37-cp37m-manylinux2014_x86_64.manylinux_2_17_x86_64.whl", hash = "sha256:3eaf53e73e700370163e58257257299ac0d46fea4f244bf5476e4635bc31d808"},
    {file = "numba-0.55.2-cp37-cp37m-win32.whl", hash = "sha256:da4485e0f0b9562f39c78887149b33d13d787aa696553c9257b95575122905ed"},
    {file = "numba-0.55.2-cp37-cp37m-win_amd64.whl", hash = "sha256:5559c6684bf6cce7a22c656d8fef3e7c38ff5fec5153abef5955f6f7cae9f102"},
    {file = "numba-0.55.2-cp38-cp38-macosx_10_14_x86_64.whl", hash = "sha256:a85779adc5234f7857615d1bd2c7b514314521f9f0163c33017707ed9816e6e6"},
    {file = "numba-0.55.2-cp38-cp38-macosx_11_0_arm64.whl", hash = "sha256:16a52a0641c342b09b39f6762dcbe3846e44aa9baaaf4703b2ca42a3aee7346f"},
    {file = "numba-0.55.2-cp38-cp38-manylinux2014_aarch64.manylinux_2_17_aarch64.whl", hash = "sha256:46715180f87d5a1f3e4077d207ade66c96fc01159f5b7d49cee2d6ffb9e6539f"},
    {file = "numba-0.55.2-cp38-cp38-manylinux2014_i686.manylinux_2_17_i686.whl", hash = "sha256:d1c3cef3289fefb5673ceae32024ab5a8a08d4f4380bcb8348d01f1ba570ccff"},
    {file = "numba-0.55.2-cp38-cp38-manylinux2014_x86_64.manylinux_2_17_x86_64.whl", hash = "sha256:68bb33eaef1d6155fc1ae4fa6c915b8a42e5052c89a58742254eaad072eab118"},
    {file = "numba-0.55.2-cp38-cp38-win32.whl", hash = "sha256:dfddd633141608a09cbce275fb9fe7aa514918625ace20b0e587898a2d93c030"},
    {file = "numba-0.55.2-cp38-cp38-win_amd64.whl", hash = "sha256:a669212aa66ffee4ad778016ac3819add33f9bcb96b4c384d3099531dd175085"},
    {file = "numba-0.55.2-cp39-cp39-macosx_10_14_x86_64.whl", hash = "sha256:dcde1a1a3a430fb5f83c7e095b0b6ac7adb5595f50a3ee05babb2964f31613c4"},
    {file = "numba-0.55.2-cp39-cp39-macosx_11_0_arm64.whl", hash = "sha256:69b2e823efa40d32b259f5c094476dde2226b92032f17015d8cd7c10472654ce"},
    {file = "numba-0.55.2-cp39-cp39-manylinux2014_aarch64.manylinux_2_17_aarch64.whl", hash = "sha256:20de0139d2267c8f0e2470d4f88540446cd1bf40de0f29f31b7ab9bf25d49b45"},
    {file = "numba-0.55.2-cp39-cp39-manylinux2014_i686.manylinux_2_17_i686.whl", hash = "sha256:09ff4d690abb05ffbb8a29a96d1cf35b46887a26796d3670de104beeec73d639"},
    {file = "numba-0.55.2-cp39-cp39-manylinux2014_x86_64.manylinux_2_17_x86_64.whl", hash = "sha256:1105449247f338e49d63eb04a4aaa5c440bb5435df00f718c8e6e7afad841bb0"},
    {file = "numba-0.55.2-cp39-cp39-win32.whl", hash = "sha256:32649584144c35ced239937ab2c416ab22bbc1490ef8d90609c30fff9f6aa1b8"},
    {file = "numba-0.55.2-cp39-cp39-win_amd64.whl", hash = "sha256:8d5760a1e6a48d98d6b9cf774e4d2a64813d981cca60d7b7356af61195a6ca17"},
    {file = "numba-0.55.2.tar.gz", hash = "sha256:e428d9e11d9ba592849ccc9f7a009003eb7d30612007e365afe743ce7118c6f4"},
]
numpy = [
    {file = "numpy-1.22.4-cp310-cp310-macosx_10_14_x86_64.whl", hash = "sha256:ba9ead61dfb5d971d77b6c131a9dbee62294a932bf6a356e48c75ae684e635b3"},
    {file = "numpy-1.22.4-cp310-cp310-macosx_10_15_x86_64.whl", hash = "sha256:1ce7ab2053e36c0a71e7a13a7475bd3b1f54750b4b433adc96313e127b870887"},
    {file = "numpy-1.22.4-cp310-cp310-macosx_11_0_arm64.whl", hash = "sha256:7228ad13744f63575b3a972d7ee4fd61815b2879998e70930d4ccf9ec721dce0"},
    {file = "numpy-1.22.4-cp310-cp310-manylinux_2_17_aarch64.manylinux2014_aarch64.whl", hash = "sha256:43a8ca7391b626b4c4fe20aefe79fec683279e31e7c79716863b4b25021e0e74"},
    {file = "numpy-1.22.4-cp310-cp310-manylinux_2_17_x86_64.manylinux2014_x86_64.whl", hash = "sha256:a911e317e8c826ea632205e63ed8507e0dc877dcdc49744584dfc363df9ca08c"},
    {file = "numpy-1.22.4-cp310-cp310-win32.whl", hash = "sha256:9ce7df0abeabe7fbd8ccbf343dc0db72f68549856b863ae3dd580255d009648e"},
    {file = "numpy-1.22.4-cp310-cp310-win_amd64.whl", hash = "sha256:3e1ffa4748168e1cc8d3cde93f006fe92b5421396221a02f2274aab6ac83b077"},
    {file = "numpy-1.22.4-cp38-cp38-macosx_10_15_x86_64.whl", hash = "sha256:59d55e634968b8f77d3fd674a3cf0b96e85147cd6556ec64ade018f27e9479e1"},
    {file = "numpy-1.22.4-cp38-cp38-macosx_11_0_arm64.whl", hash = "sha256:c1d937820db6e43bec43e8d016b9b3165dcb42892ea9f106c70fb13d430ffe72"},
    {file = "numpy-1.22.4-cp38-cp38-manylinux_2_17_aarch64.manylinux2014_aarch64.whl", hash = "sha256:d4c5d5eb2ec8da0b4f50c9a843393971f31f1d60be87e0fb0917a49133d257d6"},
    {file = "numpy-1.22.4-cp38-cp38-manylinux_2_17_x86_64.manylinux2014_x86_64.whl", hash = "sha256:64f56fc53a2d18b1924abd15745e30d82a5782b2cab3429aceecc6875bd5add0"},
    {file = "numpy-1.22.4-cp38-cp38-win32.whl", hash = "sha256:fb7a980c81dd932381f8228a426df8aeb70d59bbcda2af075b627bbc50207cba"},
    {file = "numpy-1.22.4-cp38-cp38-win_amd64.whl", hash = "sha256:e96d7f3096a36c8754207ab89d4b3282ba7b49ea140e4973591852c77d09eb76"},
    {file = "numpy-1.22.4-cp39-cp39-macosx_10_14_x86_64.whl", hash = "sha256:4c6036521f11a731ce0648f10c18ae66d7143865f19f7299943c985cdc95afb5"},
    {file = "numpy-1.22.4-cp39-cp39-macosx_10_15_x86_64.whl", hash = "sha256:b89bf9b94b3d624e7bb480344e91f68c1c6c75f026ed6755955117de00917a7c"},
    {file = "numpy-1.22.4-cp39-cp39-macosx_11_0_arm64.whl", hash = "sha256:2d487e06ecbf1dc2f18e7efce82ded4f705f4bd0cd02677ffccfb39e5c284c7e"},
    {file = "numpy-1.22.4-cp39-cp39-manylinux_2_17_aarch64.manylinux2014_aarch64.whl", hash = "sha256:f3eb268dbd5cfaffd9448113539e44e2dd1c5ca9ce25576f7c04a5453edc26fa"},
    {file = "numpy-1.22.4-cp39-cp39-manylinux_2_17_x86_64.manylinux2014_x86_64.whl", hash = "sha256:37431a77ceb9307c28382c9773da9f306435135fae6b80b62a11c53cfedd8802"},
    {file = "numpy-1.22.4-cp39-cp39-win32.whl", hash = "sha256:cc7f00008eb7d3f2489fca6f334ec19ca63e31371be28fd5dad955b16ec285bd"},
    {file = "numpy-1.22.4-cp39-cp39-win_amd64.whl", hash = "sha256:f0725df166cf4785c0bc4cbfb320203182b1ecd30fee6e541c8752a92df6aa32"},
    {file = "numpy-1.22.4-pp38-pypy38_pp73-manylinux_2_17_x86_64.manylinux2014_x86_64.whl", hash = "sha256:0791fbd1e43bf74b3502133207e378901272f3c156c4df4954cad833b1380207"},
    {file = "numpy-1.22.4.zip", hash = "sha256:425b390e4619f58d8526b3dcf656dde069133ae5c240229821f01b5f44ea07af"},
]
packaging = [
    {file = "packaging-21.3-py3-none-any.whl", hash = "sha256:ef103e05f519cdc783ae24ea4e2e0f508a9c99b2d4969652eed6a2e1ea5bd522"},
    {file = "packaging-21.3.tar.gz", hash = "sha256:dd47c42927d89ab911e606518907cc2d3a1f38bbd026385970643f9c5b8ecfeb"},
]
pandas = [
    {file = "pandas-1.4.2-cp310-cp310-macosx_10_9_universal2.whl", hash = "sha256:be67c782c4f1b1f24c2f16a157e12c2693fd510f8df18e3287c77f33d124ed07"},
    {file = "pandas-1.4.2-cp310-cp310-macosx_10_9_x86_64.whl", hash = "sha256:5a206afa84ed20e07603f50d22b5f0db3fb556486d8c2462d8bc364831a4b417"},
    {file = "pandas-1.4.2-cp310-cp310-macosx_11_0_arm64.whl", hash = "sha256:0010771bd9223f7afe5f051eb47c4a49534345dfa144f2f5470b27189a4dd3b5"},
    {file = "pandas-1.4.2-cp310-cp310-manylinux_2_17_aarch64.manylinux2014_aarch64.whl", hash = "sha256:3228198333dd13c90b6434ddf61aa6d57deaca98cf7b654f4ad68a2db84f8cfe"},
    {file = "pandas-1.4.2-cp310-cp310-manylinux_2_17_x86_64.manylinux2014_x86_64.whl", hash = "sha256:5b79af3a69e5175c6fa7b4e046b21a646c8b74e92c6581a9d825687d92071b51"},
    {file = "pandas-1.4.2-cp310-cp310-win_amd64.whl", hash = "sha256:5586cc95692564b441f4747c47c8a9746792e87b40a4680a2feb7794defb1ce3"},
    {file = "pandas-1.4.2-cp38-cp38-macosx_10_9_universal2.whl", hash = "sha256:061609334a8182ab500a90fe66d46f6f387de62d3a9cb9aa7e62e3146c712167"},
    {file = "pandas-1.4.2-cp38-cp38-macosx_10_9_x86_64.whl", hash = "sha256:b8134651258bce418cb79c71adeff0a44090c98d955f6953168ba16cc285d9f7"},
    {file = "pandas-1.4.2-cp38-cp38-macosx_11_0_arm64.whl", hash = "sha256:df82739e00bb6daf4bba4479a40f38c718b598a84654cbd8bb498fd6b0aa8c16"},
    {file = "pandas-1.4.2-cp38-cp38-manylinux_2_17_aarch64.manylinux2014_aarch64.whl", hash = "sha256:385c52e85aaa8ea6a4c600a9b2821181a51f8be0aee3af6f2dcb41dafc4fc1d0"},
    {file = "pandas-1.4.2-cp38-cp38-manylinux_2_17_x86_64.manylinux2014_x86_64.whl", hash = "sha256:295872bf1a09758aba199992c3ecde455f01caf32266d50abc1a073e828a7b9d"},
    {file = "pandas-1.4.2-cp38-cp38-win32.whl", hash = "sha256:95c1e422ced0199cf4a34385ff124b69412c4bc912011ce895582bee620dfcaa"},
    {file = "pandas-1.4.2-cp38-cp38-win_amd64.whl", hash = "sha256:5c54ea4ef3823108cd4ec7fb27ccba4c3a775e0f83e39c5e17f5094cb17748bc"},
    {file = "pandas-1.4.2-cp39-cp39-macosx_10_9_universal2.whl", hash = "sha256:c072c7f06b9242c855ed8021ff970c0e8f8b10b35e2640c657d2a541c5950f59"},
    {file = "pandas-1.4.2-cp39-cp39-macosx_10_9_x86_64.whl", hash = "sha256:f549097993744ff8c41b5e8f2f0d3cbfaabe89b4ae32c8c08ead6cc535b80139"},
    {file = "pandas-1.4.2-cp39-cp39-macosx_11_0_arm64.whl", hash = "sha256:ff08a14ef21d94cdf18eef7c569d66f2e24e0bc89350bcd7d243dd804e3b5eb2"},
    {file = "pandas-1.4.2-cp39-cp39-manylinux_2_17_aarch64.manylinux2014_aarch64.whl", hash = "sha256:8c5bf555b6b0075294b73965adaafb39cf71c312e38c5935c93d78f41c19828a"},
    {file = "pandas-1.4.2-cp39-cp39-manylinux_2_17_x86_64.manylinux2014_x86_64.whl", hash = "sha256:51649ef604a945f781105a6d2ecf88db7da0f4868ac5d45c51cb66081c4d9c73"},
    {file = "pandas-1.4.2-cp39-cp39-win32.whl", hash = "sha256:d0d4f13e4be7ce89d7057a786023c461dd9370040bdb5efa0a7fe76b556867a0"},
    {file = "pandas-1.4.2-cp39-cp39-win_amd64.whl", hash = "sha256:09d8be7dd9e1c4c98224c4dfe8abd60d145d934e9fc1f5f411266308ae683e6a"},
    {file = "pandas-1.4.2.tar.gz", hash = "sha256:92bc1fc585f1463ca827b45535957815b7deb218c549b7c18402c322c7549a12"},
]
pandocfilters = [
    {file = "pandocfilters-1.5.0-py2.py3-none-any.whl", hash = "sha256:33aae3f25fd1a026079f5d27bdd52496f0e0803b3469282162bafdcbdf6ef14f"},
    {file = "pandocfilters-1.5.0.tar.gz", hash = "sha256:0b679503337d233b4339a817bfc8c50064e2eff681314376a47cb582305a7a38"},
]
parso = [
    {file = "parso-0.8.3-py2.py3-none-any.whl", hash = "sha256:c001d4636cd3aecdaf33cbb40aebb59b094be2a74c556778ef5576c175e19e75"},
    {file = "parso-0.8.3.tar.gz", hash = "sha256:8c07be290bb59f03588915921e29e8a50002acaf2cdc5fa0e0114f91709fafa0"},
]
pexpect = [
    {file = "pexpect-4.8.0-py2.py3-none-any.whl", hash = "sha256:0b48a55dcb3c05f3329815901ea4fc1537514d6ba867a152b581d69ae3710937"},
    {file = "pexpect-4.8.0.tar.gz", hash = "sha256:fc65a43959d153d0114afe13997d439c22823a27cefceb5ff35c2178c6784c0c"},
]
pickleshare = [
    {file = "pickleshare-0.7.5-py2.py3-none-any.whl", hash = "sha256:9649af414d74d4df115d5d718f82acb59c9d418196b7b4290ed47a12ce62df56"},
    {file = "pickleshare-0.7.5.tar.gz", hash = "sha256:87683d47965c1da65cdacaf31c8441d12b8044cdec9aca500cd78fc2c683afca"},
]
pillow = [
    {file = "Pillow-9.1.1-cp310-cp310-macosx_10_10_x86_64.whl", hash = "sha256:42dfefbef90eb67c10c45a73a9bc1599d4dac920f7dfcbf4ec6b80cb620757fe"},
    {file = "Pillow-9.1.1-cp310-cp310-macosx_11_0_arm64.whl", hash = "sha256:ffde4c6fabb52891d81606411cbfaf77756e3b561b566efd270b3ed3791fde4e"},
    {file = "Pillow-9.1.1-cp310-cp310-manylinux_2_17_aarch64.manylinux2014_aarch64.whl", hash = "sha256:9c857532c719fb30fafabd2371ce9b7031812ff3889d75273827633bca0c4602"},
    {file = "Pillow-9.1.1-cp310-cp310-manylinux_2_17_i686.manylinux2014_i686.whl", hash = "sha256:59789a7d06c742e9d13b883d5e3569188c16acb02eeed2510fd3bfdbc1bd1530"},
    {file = "Pillow-9.1.1-cp310-cp310-manylinux_2_17_x86_64.manylinux2014_x86_64.whl", hash = "sha256:4d45dbe4b21a9679c3e8b3f7f4f42a45a7d3ddff8a4a16109dff0e1da30a35b2"},
    {file = "Pillow-9.1.1-cp310-cp310-musllinux_1_1_x86_64.whl", hash = "sha256:e9ed59d1b6ee837f4515b9584f3d26cf0388b742a11ecdae0d9237a94505d03a"},
    {file = "Pillow-9.1.1-cp310-cp310-win32.whl", hash = "sha256:b3fe2ff1e1715d4475d7e2c3e8dabd7c025f4410f79513b4ff2de3d51ce0fa9c"},
    {file = "Pillow-9.1.1-cp310-cp310-win_amd64.whl", hash = "sha256:5b650dbbc0969a4e226d98a0b440c2f07a850896aed9266b6fedc0f7e7834108"},
    {file = "Pillow-9.1.1-cp37-cp37m-macosx_10_10_x86_64.whl", hash = "sha256:0b4d5ad2cd3a1f0d1df882d926b37dbb2ab6c823ae21d041b46910c8f8cd844b"},
    {file = "Pillow-9.1.1-cp37-cp37m-manylinux_2_17_aarch64.manylinux2014_aarch64.whl", hash = "sha256:9370d6744d379f2de5d7fa95cdbd3a4d92f0b0ef29609b4b1687f16bc197063d"},
    {file = "Pillow-9.1.1-cp37-cp37m-manylinux_2_17_i686.manylinux2014_i686.whl", hash = "sha256:b761727ed7d593e49671d1827044b942dd2f4caae6e51bab144d4accf8244a84"},
    {file = "Pillow-9.1.1-cp37-cp37m-manylinux_2_17_x86_64.manylinux2014_x86_64.whl", hash = "sha256:8a66fe50386162df2da701b3722781cbe90ce043e7d53c1fd6bd801bca6b48d4"},
    {file = "Pillow-9.1.1-cp37-cp37m-win32.whl", hash = "sha256:2b291cab8a888658d72b575a03e340509b6b050b62db1f5539dd5cd18fd50578"},
    {file = "Pillow-9.1.1-cp37-cp37m-win_amd64.whl", hash = "sha256:1d4331aeb12f6b3791911a6da82de72257a99ad99726ed6b63f481c0184b6fb9"},
    {file = "Pillow-9.1.1-cp38-cp38-macosx_10_10_x86_64.whl", hash = "sha256:8844217cdf66eabe39567118f229e275f0727e9195635a15e0e4b9227458daaf"},
    {file = "Pillow-9.1.1-cp38-cp38-macosx_11_0_arm64.whl", hash = "sha256:b6617221ff08fbd3b7a811950b5c3f9367f6e941b86259843eab77c8e3d2b56b"},
    {file = "Pillow-9.1.1-cp38-cp38-manylinux_2_17_aarch64.manylinux2014_aarch64.whl", hash = "sha256:20d514c989fa28e73a5adbddd7a171afa5824710d0ab06d4e1234195d2a2e546"},
    {file = "Pillow-9.1.1-cp38-cp38-manylinux_2_17_i686.manylinux2014_i686.whl", hash = "sha256:088df396b047477dd1bbc7de6e22f58400dae2f21310d9e2ec2933b2ef7dfa4f"},
    {file = "Pillow-9.1.1-cp38-cp38-manylinux_2_17_x86_64.manylinux2014_x86_64.whl", hash = "sha256:53c27bd452e0f1bc4bfed07ceb235663a1df7c74df08e37fd6b03eb89454946a"},
    {file = "Pillow-9.1.1-cp38-cp38-musllinux_1_1_x86_64.whl", hash = "sha256:3f6c1716c473ebd1649663bf3b42702d0d53e27af8b64642be0dd3598c761fb1"},
    {file = "Pillow-9.1.1-cp38-cp38-win32.whl", hash = "sha256:c67db410508b9de9c4694c57ed754b65a460e4812126e87f5052ecf23a011a54"},
    {file = "Pillow-9.1.1-cp38-cp38-win_amd64.whl", hash = "sha256:f054b020c4d7e9786ae0404278ea318768eb123403b18453e28e47cdb7a0a4bf"},
    {file = "Pillow-9.1.1-cp39-cp39-macosx_10_10_x86_64.whl", hash = "sha256:c17770a62a71718a74b7548098a74cd6880be16bcfff5f937f900ead90ca8e92"},
    {file = "Pillow-9.1.1-cp39-cp39-macosx_11_0_arm64.whl", hash = "sha256:f3f6a6034140e9e17e9abc175fc7a266a6e63652028e157750bd98e804a8ed9a"},
    {file = "Pillow-9.1.1-cp39-cp39-manylinux_2_17_aarch64.manylinux2014_aarch64.whl", hash = "sha256:f372d0f08eff1475ef426344efe42493f71f377ec52237bf153c5713de987251"},
    {file = "Pillow-9.1.1-cp39-cp39-manylinux_2_17_i686.manylinux2014_i686.whl", hash = "sha256:09e67ef6e430f90caa093528bd758b0616f8165e57ed8d8ce014ae32df6a831d"},
    {file = "Pillow-9.1.1-cp39-cp39-manylinux_2_17_x86_64.manylinux2014_x86_64.whl", hash = "sha256:66daa16952d5bf0c9d5389c5e9df562922a59bd16d77e2a276e575d32e38afd1"},
    {file = "Pillow-9.1.1-cp39-cp39-musllinux_1_1_x86_64.whl", hash = "sha256:d78ca526a559fb84faaaf84da2dd4addef5edb109db8b81677c0bb1aad342601"},
    {file = "Pillow-9.1.1-cp39-cp39-win32.whl", hash = "sha256:55e74faf8359ddda43fee01bffbc5bd99d96ea508d8a08c527099e84eb708f45"},
    {file = "Pillow-9.1.1-cp39-cp39-win_amd64.whl", hash = "sha256:7c150dbbb4a94ea4825d1e5f2c5501af7141ea95825fadd7829f9b11c97aaf6c"},
    {file = "Pillow-9.1.1-pp37-pypy37_pp73-macosx_10_10_x86_64.whl", hash = "sha256:769a7f131a2f43752455cc72f9f7a093c3ff3856bf976c5fb53a59d0ccc704f6"},
    {file = "Pillow-9.1.1-pp37-pypy37_pp73-manylinux_2_17_i686.manylinux2014_i686.whl", hash = "sha256:488f3383cf5159907d48d32957ac6f9ea85ccdcc296c14eca1a4e396ecc32098"},
    {file = "Pillow-9.1.1-pp37-pypy37_pp73-manylinux_2_17_x86_64.manylinux2014_x86_64.whl", hash = "sha256:0b525a356680022b0af53385944026d3486fc8c013638cf9900eb87c866afb4c"},
    {file = "Pillow-9.1.1-pp38-pypy38_pp73-macosx_10_10_x86_64.whl", hash = "sha256:6e760cf01259a1c0a50f3c845f9cad1af30577fd8b670339b1659c6d0e7a41dd"},
    {file = "Pillow-9.1.1-pp38-pypy38_pp73-manylinux_2_17_i686.manylinux2014_i686.whl", hash = "sha256:a4165205a13b16a29e1ac57efeee6be2dfd5b5408122d59ef2145bc3239fa340"},
    {file = "Pillow-9.1.1-pp38-pypy38_pp73-manylinux_2_17_x86_64.manylinux2014_x86_64.whl", hash = "sha256:937a54e5694684f74dcbf6e24cc453bfc5b33940216ddd8f4cd8f0f79167f765"},
    {file = "Pillow-9.1.1-pp38-pypy38_pp73-win_amd64.whl", hash = "sha256:baf3be0b9446a4083cc0c5bb9f9c964034be5374b5bc09757be89f5d2fa247b8"},
    {file = "Pillow-9.1.1.tar.gz", hash = "sha256:7502539939b53d7565f3d11d87c78e7ec900d3c72945d4ee0e2f250d598309a0"},
]
pooch = [
    {file = "pooch-1.6.0-py3-none-any.whl", hash = "sha256:3bf0e20027096836b8dbce0152dbb785a269abeb621618eb4bdd275ff1e23c9c"},
    {file = "pooch-1.6.0.tar.gz", hash = "sha256:57d20ec4b10dd694d2b05bb64bc6b109c6e85a6c1405794ce87ed8b341ab3f44"},
]
prometheus-client = [
    {file = "prometheus_client-0.14.1-py3-none-any.whl", hash = "sha256:522fded625282822a89e2773452f42df14b5a8e84a86433e3f8a189c1d54dc01"},
    {file = "prometheus_client-0.14.1.tar.gz", hash = "sha256:5459c427624961076277fdc6dc50540e2bacb98eebde99886e59ec55ed92093a"},
]
prompt-toolkit = [
    {file = "prompt_toolkit-3.0.29-py3-none-any.whl", hash = "sha256:62291dad495e665fca0bda814e342c69952086afb0f4094d0893d357e5c78752"},
    {file = "prompt_toolkit-3.0.29.tar.gz", hash = "sha256:bd640f60e8cecd74f0dc249713d433ace2ddc62b65ee07f96d358e0b152b6ea7"},
]
psutil = [
    {file = "psutil-5.9.1-cp27-cp27m-manylinux2010_i686.whl", hash = "sha256:799759d809c31aab5fe4579e50addf84565e71c1dc9f1c31258f159ff70d3f87"},
    {file = "psutil-5.9.1-cp27-cp27m-manylinux2010_x86_64.whl", hash = "sha256:9272167b5f5fbfe16945be3db475b3ce8d792386907e673a209da686176552af"},
    {file = "psutil-5.9.1-cp27-cp27m-win32.whl", hash = "sha256:0904727e0b0a038830b019551cf3204dd48ef5c6868adc776e06e93d615fc5fc"},
    {file = "psutil-5.9.1-cp27-cp27m-win_amd64.whl", hash = "sha256:e7e10454cb1ab62cc6ce776e1c135a64045a11ec4c6d254d3f7689c16eb3efd2"},
    {file = "psutil-5.9.1-cp27-cp27mu-manylinux2010_i686.whl", hash = "sha256:56960b9e8edcca1456f8c86a196f0c3d8e3e361320071c93378d41445ffd28b0"},
    {file = "psutil-5.9.1-cp27-cp27mu-manylinux2010_x86_64.whl", hash = "sha256:44d1826150d49ffd62035785a9e2c56afcea66e55b43b8b630d7706276e87f22"},
    {file = "psutil-5.9.1-cp310-cp310-macosx_10_9_x86_64.whl", hash = "sha256:c7be9d7f5b0d206f0bbc3794b8e16fb7dbc53ec9e40bbe8787c6f2d38efcf6c9"},
    {file = "psutil-5.9.1-cp310-cp310-manylinux_2_12_i686.manylinux2010_i686.manylinux_2_17_i686.manylinux2014_i686.whl", hash = "sha256:abd9246e4cdd5b554a2ddd97c157e292ac11ef3e7af25ac56b08b455c829dca8"},
    {file = "psutil-5.9.1-cp310-cp310-manylinux_2_12_x86_64.manylinux2010_x86_64.manylinux_2_17_x86_64.manylinux2014_x86_64.whl", hash = "sha256:29a442e25fab1f4d05e2655bb1b8ab6887981838d22effa2396d584b740194de"},
    {file = "psutil-5.9.1-cp310-cp310-win32.whl", hash = "sha256:20b27771b077dcaa0de1de3ad52d22538fe101f9946d6dc7869e6f694f079329"},
    {file = "psutil-5.9.1-cp310-cp310-win_amd64.whl", hash = "sha256:58678bbadae12e0db55186dc58f2888839228ac9f41cc7848853539b70490021"},
    {file = "psutil-5.9.1-cp36-cp36m-macosx_10_9_x86_64.whl", hash = "sha256:3a76ad658641172d9c6e593de6fe248ddde825b5866464c3b2ee26c35da9d237"},
    {file = "psutil-5.9.1-cp36-cp36m-manylinux_2_12_i686.manylinux2010_i686.manylinux_2_17_i686.manylinux2014_i686.whl", hash = "sha256:a6a11e48cb93a5fa606306493f439b4aa7c56cb03fc9ace7f6bfa21aaf07c453"},
    {file = "psutil-5.9.1-cp36-cp36m-manylinux_2_12_x86_64.manylinux2010_x86_64.manylinux_2_17_x86_64.manylinux2014_x86_64.whl", hash = "sha256:068935df39055bf27a29824b95c801c7a5130f118b806eee663cad28dca97685"},
    {file = "psutil-5.9.1-cp36-cp36m-win32.whl", hash = "sha256:0f15a19a05f39a09327345bc279c1ba4a8cfb0172cc0d3c7f7d16c813b2e7d36"},
    {file = "psutil-5.9.1-cp36-cp36m-win_amd64.whl", hash = "sha256:db417f0865f90bdc07fa30e1aadc69b6f4cad7f86324b02aa842034efe8d8c4d"},
    {file = "psutil-5.9.1-cp37-cp37m-macosx_10_9_x86_64.whl", hash = "sha256:91c7ff2a40c373d0cc9121d54bc5f31c4fa09c346528e6a08d1845bce5771ffc"},
    {file = "psutil-5.9.1-cp37-cp37m-manylinux_2_12_i686.manylinux2010_i686.manylinux_2_17_i686.manylinux2014_i686.whl", hash = "sha256:fea896b54f3a4ae6f790ac1d017101252c93f6fe075d0e7571543510f11d2676"},
    {file = "psutil-5.9.1-cp37-cp37m-manylinux_2_12_x86_64.manylinux2010_x86_64.manylinux_2_17_x86_64.manylinux2014_x86_64.whl", hash = "sha256:3054e923204b8e9c23a55b23b6df73a8089ae1d075cb0bf711d3e9da1724ded4"},
    {file = "psutil-5.9.1-cp37-cp37m-win32.whl", hash = "sha256:d2d006286fbcb60f0b391741f520862e9b69f4019b4d738a2a45728c7e952f1b"},
    {file = "psutil-5.9.1-cp37-cp37m-win_amd64.whl", hash = "sha256:b14ee12da9338f5e5b3a3ef7ca58b3cba30f5b66f7662159762932e6d0b8f680"},
    {file = "psutil-5.9.1-cp38-cp38-macosx_10_9_x86_64.whl", hash = "sha256:19f36c16012ba9cfc742604df189f2f28d2720e23ff7d1e81602dbe066be9fd1"},
    {file = "psutil-5.9.1-cp38-cp38-manylinux_2_12_i686.manylinux2010_i686.manylinux_2_17_i686.manylinux2014_i686.whl", hash = "sha256:944c4b4b82dc4a1b805329c980f270f170fdc9945464223f2ec8e57563139cf4"},
    {file = "psutil-5.9.1-cp38-cp38-manylinux_2_12_x86_64.manylinux2010_x86_64.manylinux_2_17_x86_64.manylinux2014_x86_64.whl", hash = "sha256:4b6750a73a9c4a4e689490ccb862d53c7b976a2a35c4e1846d049dcc3f17d83b"},
    {file = "psutil-5.9.1-cp38-cp38-win32.whl", hash = "sha256:a8746bfe4e8f659528c5c7e9af5090c5a7d252f32b2e859c584ef7d8efb1e689"},
    {file = "psutil-5.9.1-cp38-cp38-win_amd64.whl", hash = "sha256:79c9108d9aa7fa6fba6e668b61b82facc067a6b81517cab34d07a84aa89f3df0"},
    {file = "psutil-5.9.1-cp39-cp39-macosx_10_9_x86_64.whl", hash = "sha256:28976df6c64ddd6320d281128817f32c29b539a52bdae5e192537bc338a9ec81"},
    {file = "psutil-5.9.1-cp39-cp39-manylinux_2_12_i686.manylinux2010_i686.manylinux_2_17_i686.manylinux2014_i686.whl", hash = "sha256:b88f75005586131276634027f4219d06e0561292be8bd6bc7f2f00bdabd63c4e"},
    {file = "psutil-5.9.1-cp39-cp39-manylinux_2_12_x86_64.manylinux2010_x86_64.manylinux_2_17_x86_64.manylinux2014_x86_64.whl", hash = "sha256:645bd4f7bb5b8633803e0b6746ff1628724668681a434482546887d22c7a9537"},
    {file = "psutil-5.9.1-cp39-cp39-win32.whl", hash = "sha256:32c52611756096ae91f5d1499fe6c53b86f4a9ada147ee42db4991ba1520e574"},
    {file = "psutil-5.9.1-cp39-cp39-win_amd64.whl", hash = "sha256:f65f9a46d984b8cd9b3750c2bdb419b2996895b005aefa6cbaba9a143b1ce2c5"},
    {file = "psutil-5.9.1.tar.gz", hash = "sha256:57f1819b5d9e95cdfb0c881a8a5b7d542ed0b7c522d575706a80bedc848c8954"},
]
ptyprocess = [
    {file = "ptyprocess-0.7.0-py2.py3-none-any.whl", hash = "sha256:4b41f3967fce3af57cc7e94b888626c18bf37a083e3651ca8feeb66d492fef35"},
    {file = "ptyprocess-0.7.0.tar.gz", hash = "sha256:5c5d0a3b48ceee0b48485e0c26037c0acd7d29765ca3fbb5cb3831d347423220"},
]
pure-eval = [
    {file = "pure_eval-0.2.2-py3-none-any.whl", hash = "sha256:01eaab343580944bc56080ebe0a674b39ec44a945e6d09ba7db3cb8cec289350"},
    {file = "pure_eval-0.2.2.tar.gz", hash = "sha256:2b45320af6dfaa1750f543d714b6d1c520a1688dec6fd24d339063ce0aaa9ac3"},
]
py = [
    {file = "py-1.11.0-py2.py3-none-any.whl", hash = "sha256:607c53218732647dff4acdfcd50cb62615cedf612e72d1724fb1a0cc6405b378"},
    {file = "py-1.11.0.tar.gz", hash = "sha256:51c75c4126074b472f746a24399ad32f6053d1b34b68d2fa41e558e6f4a98719"},
]
pycparser = [
    {file = "pycparser-2.21-py2.py3-none-any.whl", hash = "sha256:8ee45429555515e1f6b185e78100aea234072576aa43ab53aefcae078162fca9"},
    {file = "pycparser-2.21.tar.gz", hash = "sha256:e644fdec12f7872f86c58ff790da456218b10f863970249516d60a5eaca77206"},
]
pygments = [
    {file = "Pygments-2.12.0-py3-none-any.whl", hash = "sha256:dc9c10fb40944260f6ed4c688ece0cd2048414940f1cea51b8b226318411c519"},
    {file = "Pygments-2.12.0.tar.gz", hash = "sha256:5eb116118f9612ff1ee89ac96437bb6b49e8f04d8a13b514ba26f620208e26eb"},
]
pyparsing = [
    {file = "pyparsing-3.0.9-py3-none-any.whl", hash = "sha256:5026bae9a10eeaefb61dab2f09052b9f4307d44aee4eda64b309723d8d206bbc"},
    {file = "pyparsing-3.0.9.tar.gz", hash = "sha256:2b020ecf7d21b687f219b71ecad3631f644a47f01403fa1d1036b0c6416d70fb"},
]
pyrsistent = [
    {file = "pyrsistent-0.18.1-cp310-cp310-macosx_10_9_universal2.whl", hash = "sha256:df46c854f490f81210870e509818b729db4488e1f30f2a1ce1698b2295a878d1"},
    {file = "pyrsistent-0.18.1-cp310-cp310-manylinux_2_17_x86_64.manylinux2014_x86_64.whl", hash = "sha256:5d45866ececf4a5fff8742c25722da6d4c9e180daa7b405dc0a2a2790d668c26"},
    {file = "pyrsistent-0.18.1-cp310-cp310-manylinux_2_5_i686.manylinux1_i686.manylinux_2_17_i686.manylinux2014_i686.whl", hash = "sha256:4ed6784ceac462a7d6fcb7e9b663e93b9a6fb373b7f43594f9ff68875788e01e"},
    {file = "pyrsistent-0.18.1-cp310-cp310-win32.whl", hash = "sha256:e4f3149fd5eb9b285d6bfb54d2e5173f6a116fe19172686797c056672689daf6"},
    {file = "pyrsistent-0.18.1-cp310-cp310-win_amd64.whl", hash = "sha256:636ce2dc235046ccd3d8c56a7ad54e99d5c1cd0ef07d9ae847306c91d11b5fec"},
    {file = "pyrsistent-0.18.1-cp37-cp37m-macosx_10_9_x86_64.whl", hash = "sha256:e92a52c166426efbe0d1ec1332ee9119b6d32fc1f0bbfd55d5c1088070e7fc1b"},
    {file = "pyrsistent-0.18.1-cp37-cp37m-manylinux_2_17_x86_64.manylinux2014_x86_64.whl", hash = "sha256:d7a096646eab884bf8bed965bad63ea327e0d0c38989fc83c5ea7b8a87037bfc"},
    {file = "pyrsistent-0.18.1-cp37-cp37m-manylinux_2_5_i686.manylinux1_i686.manylinux_2_17_i686.manylinux2014_i686.whl", hash = "sha256:cdfd2c361b8a8e5d9499b9082b501c452ade8bbf42aef97ea04854f4a3f43b22"},
    {file = "pyrsistent-0.18.1-cp37-cp37m-win32.whl", hash = "sha256:7ec335fc998faa4febe75cc5268a9eac0478b3f681602c1f27befaf2a1abe1d8"},
    {file = "pyrsistent-0.18.1-cp37-cp37m-win_amd64.whl", hash = "sha256:6455fc599df93d1f60e1c5c4fe471499f08d190d57eca040c0ea182301321286"},
    {file = "pyrsistent-0.18.1-cp38-cp38-macosx_10_9_universal2.whl", hash = "sha256:fd8da6d0124efa2f67d86fa70c851022f87c98e205f0594e1fae044e7119a5a6"},
    {file = "pyrsistent-0.18.1-cp38-cp38-manylinux_2_17_x86_64.manylinux2014_x86_64.whl", hash = "sha256:7bfe2388663fd18bd8ce7db2c91c7400bf3e1a9e8bd7d63bf7e77d39051b85ec"},
    {file = "pyrsistent-0.18.1-cp38-cp38-manylinux_2_5_i686.manylinux1_i686.manylinux_2_17_i686.manylinux2014_i686.whl", hash = "sha256:0e3e1fcc45199df76053026a51cc59ab2ea3fc7c094c6627e93b7b44cdae2c8c"},
    {file = "pyrsistent-0.18.1-cp38-cp38-win32.whl", hash = "sha256:b568f35ad53a7b07ed9b1b2bae09eb15cdd671a5ba5d2c66caee40dbf91c68ca"},
    {file = "pyrsistent-0.18.1-cp38-cp38-win_amd64.whl", hash = "sha256:d1b96547410f76078eaf66d282ddca2e4baae8964364abb4f4dcdde855cd123a"},
    {file = "pyrsistent-0.18.1-cp39-cp39-macosx_10_9_universal2.whl", hash = "sha256:f87cc2863ef33c709e237d4b5f4502a62a00fab450c9e020892e8e2ede5847f5"},
    {file = "pyrsistent-0.18.1-cp39-cp39-manylinux_2_17_x86_64.manylinux2014_x86_64.whl", hash = "sha256:6bc66318fb7ee012071b2792024564973ecc80e9522842eb4e17743604b5e045"},
    {file = "pyrsistent-0.18.1-cp39-cp39-manylinux_2_5_i686.manylinux1_i686.manylinux_2_17_i686.manylinux2014_i686.whl", hash = "sha256:914474c9f1d93080338ace89cb2acee74f4f666fb0424896fcfb8d86058bf17c"},
    {file = "pyrsistent-0.18.1-cp39-cp39-win32.whl", hash = "sha256:1b34eedd6812bf4d33814fca1b66005805d3640ce53140ab8bbb1e2651b0d9bc"},
    {file = "pyrsistent-0.18.1-cp39-cp39-win_amd64.whl", hash = "sha256:e24a828f57e0c337c8d8bb9f6b12f09dfdf0273da25fda9e314f0b684b415a07"},
    {file = "pyrsistent-0.18.1.tar.gz", hash = "sha256:d4d61f8b993a7255ba714df3aca52700f8125289f84f704cf80916517c46eb96"},
]
python-dateutil = [
    {file = "python-dateutil-2.8.2.tar.gz", hash = "sha256:0123cacc1627ae19ddf3c27a5de5bd67ee4586fbdd6440d9748f8abb483d3e86"},
    {file = "python_dateutil-2.8.2-py2.py3-none-any.whl", hash = "sha256:961d03dc3453ebbc59dbdea9e4e11c5651520a876d0f4db161e8674aae935da9"},
]
pytz = [
    {file = "pytz-2022.1-py2.py3-none-any.whl", hash = "sha256:e68985985296d9a66a881eb3193b0906246245294a881e7c8afe623866ac6a5c"},
    {file = "pytz-2022.1.tar.gz", hash = "sha256:1e760e2fe6a8163bc0b3d9a19c4f84342afa0a2affebfaa84b01b978a02ecaa7"},
]
pywin32 = [
    {file = "pywin32-304-cp310-cp310-win32.whl", hash = "sha256:3c7bacf5e24298c86314f03fa20e16558a4e4138fc34615d7de4070c23e65af3"},
    {file = "pywin32-304-cp310-cp310-win_amd64.whl", hash = "sha256:4f32145913a2447736dad62495199a8e280a77a0ca662daa2332acf849f0be48"},
    {file = "pywin32-304-cp310-cp310-win_arm64.whl", hash = "sha256:d3ee45adff48e0551d1aa60d2ec066fec006083b791f5c3527c40cd8aefac71f"},
    {file = "pywin32-304-cp311-cp311-win32.whl", hash = "sha256:30c53d6ce44c12a316a06c153ea74152d3b1342610f1b99d40ba2795e5af0269"},
    {file = "pywin32-304-cp311-cp311-win_amd64.whl", hash = "sha256:7ffa0c0fa4ae4077e8b8aa73800540ef8c24530057768c3ac57c609f99a14fd4"},
    {file = "pywin32-304-cp311-cp311-win_arm64.whl", hash = "sha256:cbbe34dad39bdbaa2889a424d28752f1b4971939b14b1bb48cbf0182a3bcfc43"},
    {file = "pywin32-304-cp36-cp36m-win32.whl", hash = "sha256:be253e7b14bc601718f014d2832e4c18a5b023cbe72db826da63df76b77507a1"},
    {file = "pywin32-304-cp36-cp36m-win_amd64.whl", hash = "sha256:de9827c23321dcf43d2f288f09f3b6d772fee11e809015bdae9e69fe13213988"},
    {file = "pywin32-304-cp37-cp37m-win32.whl", hash = "sha256:f64c0377cf01b61bd5e76c25e1480ca8ab3b73f0c4add50538d332afdf8f69c5"},
    {file = "pywin32-304-cp37-cp37m-win_amd64.whl", hash = "sha256:bb2ea2aa81e96eee6a6b79d87e1d1648d3f8b87f9a64499e0b92b30d141e76df"},
    {file = "pywin32-304-cp38-cp38-win32.whl", hash = "sha256:94037b5259701988954931333aafd39cf897e990852115656b014ce72e052e96"},
    {file = "pywin32-304-cp38-cp38-win_amd64.whl", hash = "sha256:ead865a2e179b30fb717831f73cf4373401fc62fbc3455a0889a7ddac848f83e"},
    {file = "pywin32-304-cp39-cp39-win32.whl", hash = "sha256:25746d841201fd9f96b648a248f731c1dec851c9a08b8e33da8b56148e4c65cc"},
    {file = "pywin32-304-cp39-cp39-win_amd64.whl", hash = "sha256:d24a3382f013b21aa24a5cfbfad5a2cd9926610c0affde3e8ab5b3d7dbcf4ac9"},
]
pywinpty = [
    {file = "pywinpty-2.0.5-cp310-none-win_amd64.whl", hash = "sha256:f86c76e2881c37e69678cbbf178109f8da1fa8584db24d58e1b9369b0276cfcb"},
    {file = "pywinpty-2.0.5-cp37-none-win_amd64.whl", hash = "sha256:ff9b52f182650cfdf3db1b264a6fe0963eb9d996a7a1fa843ac406c1e32111f8"},
    {file = "pywinpty-2.0.5-cp38-none-win_amd64.whl", hash = "sha256:651ee1467bd7eb6f64d44dbc954b7ab7d15ab6d8adacc4e13299692c67c5d5d2"},
    {file = "pywinpty-2.0.5-cp39-none-win_amd64.whl", hash = "sha256:e59a508ae78374febada3e53b5bbc90b5ad07ae68cbfd72a2e965f9793ae04f3"},
    {file = "pywinpty-2.0.5.tar.gz", hash = "sha256:e125d3f1804d8804952b13e33604ad2ca8b9b2cac92b27b521c005d1604794f8"},
]
pyzmq = [
    {file = "pyzmq-23.1.0-cp310-cp310-macosx_10_15_universal2.whl", hash = "sha256:6d346e551fa64b89d57a4ac74b9bc66703413f02f50093e089e861999ec5cccc"},
    {file = "pyzmq-23.1.0-cp310-cp310-macosx_10_9_x86_64.whl", hash = "sha256:9c7fb691fb07ec7ab99fd173bb0e7e0248d31bf83d484a87b917a342f63812c9"},
    {file = "pyzmq-23.1.0-cp310-cp310-manylinux_2_12_i686.manylinux2010_i686.whl", hash = "sha256:cd82cca9c489e441574804dbda2dd8e114cf3be7935b03de11dade2c9478aea6"},
    {file = "pyzmq-23.1.0-cp310-cp310-manylinux_2_12_x86_64.manylinux2010_x86_64.whl", hash = "sha256:28f9164fb2658b7b414fa0894c75b1a9c61375774cdc1bdb7298beb042a2cd87"},
    {file = "pyzmq-23.1.0-cp310-cp310-manylinux_2_17_aarch64.manylinux2014_aarch64.whl", hash = "sha256:53b2c1326c2e484d450932d2be739f064b7cb572faabec38386098a28516a529"},
    {file = "pyzmq-23.1.0-cp310-cp310-manylinux_2_17_i686.manylinux2014_i686.whl", hash = "sha256:425ba851a6f9892bde1da2024d82e2fe6796bd77e3391fb96665c50fe9d4c6a5"},
    {file = "pyzmq-23.1.0-cp310-cp310-manylinux_2_17_x86_64.manylinux2014_x86_64.whl", hash = "sha256:38f778a74e3889392e949326cfd0e9b2eb37dcbb2980d98fad2c51703d523db2"},
    {file = "pyzmq-23.1.0-cp310-cp310-musllinux_1_1_i686.whl", hash = "sha256:ddf4ad1d651e6c9234945061e1a31fe27a4be0dea21c498b87b186fadf8f5919"},
    {file = "pyzmq-23.1.0-cp310-cp310-musllinux_1_1_x86_64.whl", hash = "sha256:2b08774057ae7ce8a2eb4e7d54db05358234440706ce43a85814500c5d7bd22e"},
    {file = "pyzmq-23.1.0-cp310-cp310-win32.whl", hash = "sha256:67ec63ae3c9c1fa2e077fcb42e77035e2121a04f987464bdf9945a28535d30ad"},
    {file = "pyzmq-23.1.0-cp310-cp310-win_amd64.whl", hash = "sha256:f4c7d370badc60ac94a554bc571a46d03e39d8aacfba8006b334512e184aed59"},
    {file = "pyzmq-23.1.0-cp36-cp36m-macosx_10_9_x86_64.whl", hash = "sha256:f6c9d30888503f2f5f87d6d41f016301352dd98da4a861bd10663c3a2d99d3b5"},
    {file = "pyzmq-23.1.0-cp36-cp36m-manylinux_2_17_aarch64.manylinux2014_aarch64.whl", hash = "sha256:16b832adb5d8716f46051da5533c480250bf126984ce86804db6137a3a7f931b"},
    {file = "pyzmq-23.1.0-cp36-cp36m-manylinux_2_5_i686.manylinux1_i686.whl", hash = "sha256:da72a384a1d7e87490ca71182f3ab469ed21d847adc16b70c34faac5a3b12801"},
    {file = "pyzmq-23.1.0-cp36-cp36m-manylinux_2_5_x86_64.manylinux1_x86_64.whl", hash = "sha256:6ab4b6108e69f63c917cd7ef7217c5727955b1ac90600e44a13ed5312019a014"},
    {file = "pyzmq-23.1.0-cp36-cp36m-musllinux_1_1_i686.whl", hash = "sha256:7626e8384275a7dea6f3d1f749fb5e00299042e9c895fc3dbe24cb154909c242"},
    {file = "pyzmq-23.1.0-cp36-cp36m-musllinux_1_1_x86_64.whl", hash = "sha256:cbc1184349ca6e5112898aa7fc3efa1b1bbae24ab1edc774cfd09cbfd3b091d7"},
    {file = "pyzmq-23.1.0-cp36-cp36m-win32.whl", hash = "sha256:d977df6f7c4109ed1d96ffb6795f6af77114be606ae4556efbfc9cac725db65d"},
    {file = "pyzmq-23.1.0-cp36-cp36m-win_amd64.whl", hash = "sha256:2951c29b8649f3672af9dca8ff61d86310d3664d9629788b1c66422fb13b1239"},
    {file = "pyzmq-23.1.0-cp37-cp37m-macosx_10_9_x86_64.whl", hash = "sha256:bd2a13a0f8367e50347cbac87ae230ae1953935443240238f956bf10668bead6"},
    {file = "pyzmq-23.1.0-cp37-cp37m-manylinux_2_17_aarch64.manylinux2014_aarch64.whl", hash = "sha256:6bd7f18bd4cf51ea8d7e54825902cf36f9d2f35cc51ef618373988d5398b8dd0"},
    {file = "pyzmq-23.1.0-cp37-cp37m-manylinux_2_5_i686.manylinux1_i686.whl", hash = "sha256:fab8a7877275060f7b303e1f91c218069a2814a616b6a5ee2d8a3737deb15915"},
    {file = "pyzmq-23.1.0-cp37-cp37m-manylinux_2_5_x86_64.manylinux1_x86_64.whl", hash = "sha256:894be7d17228e7328cc188096c0162697211ec91761f6812fff12790cbe11c66"},
    {file = "pyzmq-23.1.0-cp37-cp37m-musllinux_1_1_i686.whl", hash = "sha256:bba54f97578943f48f621b4a7afb8eb022370da26a88b88ccc9fee9f3ef7ce45"},
    {file = "pyzmq-23.1.0-cp37-cp37m-musllinux_1_1_x86_64.whl", hash = "sha256:eb0ae5dfda83bbce660179d7b41c1c38fd833a54d2e6d9b258c644f3b75ef94d"},
    {file = "pyzmq-23.1.0-cp37-cp37m-win32.whl", hash = "sha256:523ba7fd4d8fe75ad09c1e574a648892b75a97d0cfc8005727681053ac19555b"},
    {file = "pyzmq-23.1.0-cp37-cp37m-win_amd64.whl", hash = "sha256:6cd53e861bccc0bdc4620f68fb4a91d5bcfe9f4213cf8e200fa498044d33a6dc"},
    {file = "pyzmq-23.1.0-cp38-cp38-macosx_10_9_x86_64.whl", hash = "sha256:81623c67cb71b93b5f7e06c9107f3781738ae86866db830c950223d87af2a235"},
    {file = "pyzmq-23.1.0-cp38-cp38-manylinux_2_12_i686.manylinux2010_i686.whl", hash = "sha256:83f1c76068faf62c32a36dd62dc4db642c2027bbbd960f8f6345b59e9d4dc472"},
    {file = "pyzmq-23.1.0-cp38-cp38-manylinux_2_12_x86_64.manylinux2010_x86_64.whl", hash = "sha256:312e56799410c34797417a4060a8bd37d4db1f06d1ec0c54f7c8fd81e0d90376"},
    {file = "pyzmq-23.1.0-cp38-cp38-manylinux_2_17_aarch64.manylinux2014_aarch64.whl", hash = "sha256:6ff8708fabc9f9bc2949f457d39b4088c9656c4c9ac15fbbbbaafce8f6d07833"},
    {file = "pyzmq-23.1.0-cp38-cp38-musllinux_1_1_i686.whl", hash = "sha256:8c3abf7eab5b76ae162c4fbb16d514a947fc57fd995b64e5ea8ef8ba3b888a69"},
    {file = "pyzmq-23.1.0-cp38-cp38-musllinux_1_1_x86_64.whl", hash = "sha256:4fbcd657cda75574fd1315a4c44bd322bc2e219039fb09f146bbe6f8aef039e9"},
    {file = "pyzmq-23.1.0-cp38-cp38-win32.whl", hash = "sha256:540d7146c3cdc9bbffab039ea067f494eba24d1abe5bd33eb9f963c01e3305d4"},
    {file = "pyzmq-23.1.0-cp38-cp38-win_amd64.whl", hash = "sha256:8679bb1dd723ecbea03b1f96c98972815775fd8ec756c440a14f289c436c472e"},
    {file = "pyzmq-23.1.0-cp39-cp39-macosx_10_15_universal2.whl", hash = "sha256:cfee22e072a382b92ee0709dbb8203dabd52d54258051e770d9d2a81b162530b"},
    {file = "pyzmq-23.1.0-cp39-cp39-macosx_10_9_x86_64.whl", hash = "sha256:68e22c5d3be451e87d47f956b397a7823bfbde2176341bc902fba30f96831d7e"},
    {file = "pyzmq-23.1.0-cp39-cp39-manylinux_2_12_i686.manylinux2010_i686.whl", hash = "sha256:97d6c676dc97d593625d9fc48154f2ffeabb619a1e6fe8d2a5b53f97e3e9bdee"},
    {file = "pyzmq-23.1.0-cp39-cp39-manylinux_2_12_x86_64.manylinux2010_x86_64.whl", hash = "sha256:b3bc3cf200aab74f3d758586ac50295214eda496ac6a6636e0c881c5958d9123"},
    {file = "pyzmq-23.1.0-cp39-cp39-manylinux_2_17_aarch64.manylinux2014_aarch64.whl", hash = "sha256:48bbc2db041ab28eeee4a3e8ada0ed336640946dd5a8e53dbd3805f9dbdcf0dc"},
    {file = "pyzmq-23.1.0-cp39-cp39-musllinux_1_1_i686.whl", hash = "sha256:67a049bcf967a39993858beed873ed3405536019820922d4efacfe35ab3da51a"},
    {file = "pyzmq-23.1.0-cp39-cp39-musllinux_1_1_x86_64.whl", hash = "sha256:3955dd5bbbe02f454655296ee36a66c334c7102a29b8458223d168c0380edfd5"},
    {file = "pyzmq-23.1.0-cp39-cp39-win32.whl", hash = "sha256:8a0f240bf43c29be1bd82d77e602a61c798e9de02e5f8bb7bb414cb814f43236"},
    {file = "pyzmq-23.1.0-cp39-cp39-win_amd64.whl", hash = "sha256:7e7346b2b33dcd4a2171dd8a9870ae283eec8f6231dcbcf237a0f41e74751a50"},
    {file = "pyzmq-23.1.0-pp37-pypy37_pp73-macosx_10_9_x86_64.whl", hash = "sha256:99dd85f0ca1db8d17a01a25c2bbb7784d25a2d39497c6beddbe96bff74194e04"},
    {file = "pyzmq-23.1.0-pp37-pypy37_pp73-manylinux_2_12_i686.manylinux2010_i686.whl", hash = "sha256:563d4281c4dbdf647d93114420151d33f895afc4c46b7115a67a0aa5347e6624"},
    {file = "pyzmq-23.1.0-pp37-pypy37_pp73-manylinux_2_12_x86_64.manylinux2010_x86_64.whl", hash = "sha256:154de02b15422af28b53d29a02de72121ba503634955017255573fc1f995143d"},
    {file = "pyzmq-23.1.0-pp37-pypy37_pp73-win_amd64.whl", hash = "sha256:8757c62f7960cd26122f7aaaf86eda1e016fa85734c3777b8054dd334d7dea4d"},
    {file = "pyzmq-23.1.0-pp38-pypy38_pp73-macosx_10_9_x86_64.whl", hash = "sha256:f6c378b435a26fda8996579c0e324b108d2ca0d01b4661503a75634e5155559f"},
    {file = "pyzmq-23.1.0-pp38-pypy38_pp73-manylinux_2_12_i686.manylinux2010_i686.whl", hash = "sha256:2e2ac40f7a91c740ec68d6db07ae19ea9259c959333c68bee56ab2c799a67d66"},
    {file = "pyzmq-23.1.0-pp38-pypy38_pp73-manylinux_2_12_x86_64.manylinux2010_x86_64.whl", hash = "sha256:ce8ba5ed8b0a7a203922d61cff45ee6001a41a9359f04f00d055a4e988755569"},
    {file = "pyzmq-23.1.0-pp38-pypy38_pp73-win_amd64.whl", hash = "sha256:93332c6972e4c91522c4810e907f3aea067424338071161b39cacded022559df"},
    {file = "pyzmq-23.1.0-pp39-pypy39_pp73-macosx_10_9_x86_64.whl", hash = "sha256:fc32e7d7f98cac3d8d5153ed2cb583158ae3d446a6efb8e28ccb1c54a09f4169"},
    {file = "pyzmq-23.1.0-pp39-pypy39_pp73-manylinux_2_17_i686.manylinux2014_i686.whl", hash = "sha256:86fb683cb9a9c0bb7476988b7957393ecdd22777d87d804442c66e62c99197f9"},
    {file = "pyzmq-23.1.0-pp39-pypy39_pp73-manylinux_2_17_x86_64.manylinux2014_x86_64.whl", hash = "sha256:057176dd3f5ccf5aad4abd662d76b6a39bbf799baaf2f39cd4fdaf2eab326e43"},
    {file = "pyzmq-23.1.0-pp39-pypy39_pp73-win_amd64.whl", hash = "sha256:05ec90a8da618f2398f9d1aa20b18a9ef332992c6ac23e8c866099faad6ef0d6"},
    {file = "pyzmq-23.1.0.tar.gz", hash = "sha256:1df26aa854bdd3a8341bf199064dd6aa6e240f2eaa3c9fa8d217e5d8b868c73e"},
]
requests = [
    {file = "requests-2.28.0-py3-none-any.whl", hash = "sha256:bc7861137fbce630f17b03d3ad02ad0bf978c844f3536d0edda6499dafce2b6f"},
    {file = "requests-2.28.0.tar.gz", hash = "sha256:d568723a7ebd25875d8d1eaf5dfa068cd2fc8194b2e483d7b1f7c81918dbec6b"},
]
resampy = [
    {file = "resampy-0.2.2.tar.gz", hash = "sha256:62af020d8a6674d8117f62320ce9470437bb1d738a5d06cd55591b69b463929e"},
]
scikit-learn = [
    {file = "scikit-learn-1.1.1.tar.gz", hash = "sha256:3e77b71e8e644f86c8b5be7f1c285ef597de4c384961389ee3e9ca36c445b256"},
    {file = "scikit_learn-1.1.1-cp310-cp310-macosx_10_13_x86_64.whl", hash = "sha256:102f51797cd8944bf44a038d106848ddf2804f2c1edf7aea45fba81a4fdc4d80"},
    {file = "scikit_learn-1.1.1-cp310-cp310-macosx_12_0_arm64.whl", hash = "sha256:723cdb278b1fa57a55f68945bc4e501a2f12abe82f76e8d21e1806cbdbef6fc5"},
    {file = "scikit_learn-1.1.1-cp310-cp310-manylinux_2_17_aarch64.manylinux2014_aarch64.whl", hash = "sha256:33cf061ed0b79d647a3e4c3f6c52c412172836718a7cd4d11c1318d083300133"},
    {file = "scikit_learn-1.1.1-cp310-cp310-manylinux_2_17_x86_64.manylinux2014_x86_64.whl", hash = "sha256:47464c110eaa9ed9d1fe108cb403510878c3d3a40f110618d2a19b2190a3e35c"},
    {file = "scikit_learn-1.1.1-cp310-cp310-win_amd64.whl", hash = "sha256:542ccd2592fe7ad31f5c85fed3a3deb3e252383960a85e4b49a629353fffaba4"},
    {file = "scikit_learn-1.1.1-cp38-cp38-macosx_10_13_x86_64.whl", hash = "sha256:3be10d8d325821ca366d4fe7083d87c40768f842f54371a9c908d97c45da16fc"},
    {file = "scikit_learn-1.1.1-cp38-cp38-macosx_12_0_arm64.whl", hash = "sha256:b2db720e13e697d912a87c1a51194e6fb085dc6d8323caa5ca51369ca6948f78"},
    {file = "scikit_learn-1.1.1-cp38-cp38-manylinux_2_17_aarch64.manylinux2014_aarch64.whl", hash = "sha256:e851f8874398dcd50d1e174e810e9331563d189356e945b3271c0e19ee6f4d6f"},
    {file = "scikit_learn-1.1.1-cp38-cp38-manylinux_2_17_x86_64.manylinux2014_x86_64.whl", hash = "sha256:b928869072366dc138762fe0929e7dc88413f8a469aebc6a64adc10a9226180c"},
    {file = "scikit_learn-1.1.1-cp38-cp38-win32.whl", hash = "sha256:e9d228ced1214d67904f26fb820c8abbea12b2889cd4aa8cda20a4ca0ed781c1"},
    {file = "scikit_learn-1.1.1-cp38-cp38-win_amd64.whl", hash = "sha256:f2d5b5d6e87d482e17696a7bfa03fe9515fdfe27e462a4ad37f3d7774a5e2fd6"},
    {file = "scikit_learn-1.1.1-cp39-cp39-macosx_10_13_x86_64.whl", hash = "sha256:0403ad13f283e27d43b0ad875f187ec7f5d964903d92d1ed06c51439560ecea0"},
    {file = "scikit_learn-1.1.1-cp39-cp39-macosx_12_0_arm64.whl", hash = "sha256:8fe80df08f5b9cee5dd008eccc672e543976198d790c07e5337f7dfb67eaac05"},
    {file = "scikit_learn-1.1.1-cp39-cp39-manylinux_2_17_aarch64.manylinux2014_aarch64.whl", hash = "sha256:8ff56d07b9507fbe07ca0f4e5c8f3e171f74a429f998da03e308166251316b34"},
    {file = "scikit_learn-1.1.1-cp39-cp39-manylinux_2_17_x86_64.manylinux2014_x86_64.whl", hash = "sha256:c2dad2bfc502344b869d4a3f4aa7271b2a5f4fe41f7328f404844c51612e2c58"},
    {file = "scikit_learn-1.1.1-cp39-cp39-win32.whl", hash = "sha256:22145b60fef02e597a8e7f061ebc7c51739215f11ce7fcd2ca9af22c31aa9f86"},
    {file = "scikit_learn-1.1.1-cp39-cp39-win_amd64.whl", hash = "sha256:45c0f6ae523353f1d99b85469d746f9c497410adff5ba8b24423705b6956a86e"},
]
scipy = [
    {file = "scipy-1.8.1-cp310-cp310-macosx_10_9_x86_64.whl", hash = "sha256:65b77f20202599c51eb2771d11a6b899b97989159b7975e9b5259594f1d35ef4"},
    {file = "scipy-1.8.1-cp310-cp310-macosx_12_0_arm64.whl", hash = "sha256:e013aed00ed776d790be4cb32826adb72799c61e318676172495383ba4570aa4"},
    {file = "scipy-1.8.1-cp310-cp310-macosx_12_0_universal2.macosx_10_9_x86_64.whl", hash = "sha256:02b567e722d62bddd4ac253dafb01ce7ed8742cf8031aea030a41414b86c1125"},
    {file = "scipy-1.8.1-cp310-cp310-manylinux_2_17_aarch64.manylinux2014_aarch64.whl", hash = "sha256:1da52b45ce1a24a4a22db6c157c38b39885a990a566748fc904ec9f03ed8c6ba"},
    {file = "scipy-1.8.1-cp310-cp310-manylinux_2_17_x86_64.manylinux2014_x86_64.whl", hash = "sha256:a0aa8220b89b2e3748a2836fbfa116194378910f1a6e78e4675a095bcd2c762d"},
    {file = "scipy-1.8.1-cp310-cp310-win_amd64.whl", hash = "sha256:4e53a55f6a4f22de01ffe1d2f016e30adedb67a699a310cdcac312806807ca81"},
    {file = "scipy-1.8.1-cp38-cp38-macosx_10_9_x86_64.whl", hash = "sha256:28d2cab0c6ac5aa131cc5071a3a1d8e1366dad82288d9ec2ca44df78fb50e649"},
    {file = "scipy-1.8.1-cp38-cp38-macosx_12_0_arm64.whl", hash = "sha256:6311e3ae9cc75f77c33076cb2794fb0606f14c8f1b1c9ff8ce6005ba2c283621"},
    {file = "scipy-1.8.1-cp38-cp38-macosx_12_0_universal2.macosx_10_9_x86_64.whl", hash = "sha256:3b69b90c9419884efeffaac2c38376d6ef566e6e730a231e15722b0ab58f0328"},
    {file = "scipy-1.8.1-cp38-cp38-manylinux_2_12_i686.manylinux2010_i686.whl", hash = "sha256:6cc6b33139eb63f30725d5f7fa175763dc2df6a8f38ddf8df971f7c345b652dc"},
    {file = "scipy-1.8.1-cp38-cp38-manylinux_2_17_aarch64.manylinux2014_aarch64.whl", hash = "sha256:9c4e3ae8a716c8b3151e16c05edb1daf4cb4d866caa385e861556aff41300c14"},
    {file = "scipy-1.8.1-cp38-cp38-manylinux_2_17_x86_64.manylinux2014_x86_64.whl", hash = "sha256:23b22fbeef3807966ea42d8163322366dd89da9bebdc075da7034cee3a1441ca"},
    {file = "scipy-1.8.1-cp38-cp38-win32.whl", hash = "sha256:4b93ec6f4c3c4d041b26b5f179a6aab8f5045423117ae7a45ba9710301d7e462"},
    {file = "scipy-1.8.1-cp38-cp38-win_amd64.whl", hash = "sha256:70ebc84134cf0c504ce6a5f12d6db92cb2a8a53a49437a6bb4edca0bc101f11c"},
    {file = "scipy-1.8.1-cp39-cp39-macosx_10_9_x86_64.whl", hash = "sha256:f3e7a8867f307e3359cc0ed2c63b61a1e33a19080f92fe377bc7d49f646f2ec1"},
    {file = "scipy-1.8.1-cp39-cp39-macosx_12_0_arm64.whl", hash = "sha256:2ef0fbc8bcf102c1998c1f16f15befe7cffba90895d6e84861cd6c6a33fb54f6"},
    {file = "scipy-1.8.1-cp39-cp39-macosx_12_0_universal2.macosx_10_9_x86_64.whl", hash = "sha256:83606129247e7610b58d0e1e93d2c5133959e9cf93555d3c27e536892f1ba1f2"},
    {file = "scipy-1.8.1-cp39-cp39-manylinux_2_12_i686.manylinux2010_i686.whl", hash = "sha256:93d07494a8900d55492401917a119948ed330b8c3f1d700e0b904a578f10ead4"},
    {file = "scipy-1.8.1-cp39-cp39-manylinux_2_17_aarch64.manylinux2014_aarch64.whl", hash = "sha256:d3b3c8924252caaffc54d4a99f1360aeec001e61267595561089f8b5900821bb"},
    {file = "scipy-1.8.1-cp39-cp39-manylinux_2_17_x86_64.manylinux2014_x86_64.whl", hash = "sha256:70de2f11bf64ca9921fda018864c78af7147025e467ce9f4a11bc877266900a6"},
    {file = "scipy-1.8.1-cp39-cp39-win32.whl", hash = "sha256:1166514aa3bbf04cb5941027c6e294a000bba0cf00f5cdac6c77f2dad479b434"},
    {file = "scipy-1.8.1-cp39-cp39-win_amd64.whl", hash = "sha256:9dd4012ac599a1e7eb63c114d1eee1bcfc6dc75a29b589ff0ad0bb3d9412034f"},
    {file = "scipy-1.8.1.tar.gz", hash = "sha256:9e3fb1b0e896f14a85aa9a28d5f755daaeeb54c897b746df7a55ccb02b340f33"},
]
send2trash = [
    {file = "Send2Trash-1.8.0-py3-none-any.whl", hash = "sha256:f20eaadfdb517eaca5ce077640cb261c7d2698385a6a0f072a4a5447fd49fa08"},
    {file = "Send2Trash-1.8.0.tar.gz", hash = "sha256:d2c24762fd3759860a0aff155e45871447ea58d2be6bdd39b5c8f966a0c99c2d"},
]
setuptools-scm = [
    {file = "setuptools_scm-6.4.2-py3-none-any.whl", hash = "sha256:acea13255093849de7ccb11af9e1fb8bde7067783450cee9ef7a93139bddf6d4"},
    {file = "setuptools_scm-6.4.2.tar.gz", hash = "sha256:6833ac65c6ed9711a4d5d2266f8024cfa07c533a0e55f4c12f6eff280a5a9e30"},
]
six = [
    {file = "six-1.16.0-py2.py3-none-any.whl", hash = "sha256:8abb2f1d86890a2dfb989f9a77cfcfd3e47c2a354b01111771326f8aa26e0254"},
    {file = "six-1.16.0.tar.gz", hash = "sha256:1e61c37477a1626458e36f7b1d82aa5c9b094fa4802892072e49de9c60c4c926"},
]
sniffio = [
    {file = "sniffio-1.2.0-py3-none-any.whl", hash = "sha256:471b71698eac1c2112a40ce2752bb2f4a4814c22a54a3eed3676bc0f5ca9f663"},
    {file = "sniffio-1.2.0.tar.gz", hash = "sha256:c4666eecec1d3f50960c6bdf61ab7bc350648da6c126e3cf6898d8cd4ddcd3de"},
]
soundfile = [
    {file = "SoundFile-0.10.3.post1-py2.py3-none-any.whl", hash = "sha256:2d17e0a6fc2af0d6c1d868bafa5ec80aae6e186a97fec8db07ad6af29842fbc7"},
    {file = "SoundFile-0.10.3.post1-py2.py3.cp26.cp27.cp32.cp33.cp34.cp35.cp36.pp27.pp32.pp33-none-macosx_10_5_x86_64.macosx_10_6_intel.macosx_10_9_intel.macosx_10_9_x86_64.whl", hash = "sha256:5e342ee293b896d31da67617fe65d0bdca217af193991b0cb6052353b1e0e506"},
    {file = "SoundFile-0.10.3.post1-py2.py3.cp26.cp27.cp32.cp33.cp34.cp35.cp36.pp27.pp32.pp33-none-win32.whl", hash = "sha256:4555438c2c4f02b39fea2ed40f6ddeda88a80cd1ee9dd129be4d5f5134698cc2"},
    {file = "SoundFile-0.10.3.post1-py2.py3.cp26.cp27.cp32.cp33.cp34.cp35.cp36.pp27.pp32.pp33-none-win_amd64.whl", hash = "sha256:b361d4ac1519a2e516cabafa6bf7e93492f999f35d7d25350cd87fdc3e5cb27e"},
    {file = "SoundFile-0.10.3.post1.tar.gz", hash = "sha256:490cff42650733d1832728b937fe99fa1802896f5ef4d61bcf78cf7ebecb107b"},
]
soupsieve = [
    {file = "soupsieve-2.3.2.post1-py3-none-any.whl", hash = "sha256:3b2503d3c7084a42b1ebd08116e5f81aadfaea95863628c80a3b774a11b7c759"},
    {file = "soupsieve-2.3.2.post1.tar.gz", hash = "sha256:fc53893b3da2c33de295667a0e19f078c14bf86544af307354de5fcf12a3f30d"},
]
stack-data = [
    {file = "stack_data-0.3.0-py3-none-any.whl", hash = "sha256:aa1d52d14d09c7a9a12bb740e6bdfffe0f5e8f4f9218d85e7c73a8c37f7ae38d"},
    {file = "stack_data-0.3.0.tar.gz", hash = "sha256:77bec1402dcd0987e9022326473fdbcc767304892a533ed8c29888dacb7dddbc"},
]
terminado = [
    {file = "terminado-0.15.0-py3-none-any.whl", hash = "sha256:0d5f126fbfdb5887b25ae7d9d07b0d716b1cc0ccaacc71c1f3c14d228e065197"},
    {file = "terminado-0.15.0.tar.gz", hash = "sha256:ab4eeedccfcc1e6134bfee86106af90852c69d602884ea3a1e8ca6d4486e9bfe"},
]
threadpoolctl = [
    {file = "threadpoolctl-3.1.0-py3-none-any.whl", hash = "sha256:8b99adda265feb6773280df41eece7b2e6561b772d21ffd52e372f999024907b"},
    {file = "threadpoolctl-3.1.0.tar.gz", hash = "sha256:a335baacfaa4400ae1f0d8e3a58d6674d2f8828e3716bb2802c44955ad391380"},
]
tinycss2 = [
    {file = "tinycss2-1.1.1-py3-none-any.whl", hash = "sha256:fe794ceaadfe3cf3e686b22155d0da5780dd0e273471a51846d0a02bc204fec8"},
    {file = "tinycss2-1.1.1.tar.gz", hash = "sha256:b2e44dd8883c360c35dd0d1b5aad0b610e5156c2cb3b33434634e539ead9d8bf"},
]
tomli = [
    {file = "tomli-2.0.1-py3-none-any.whl", hash = "sha256:939de3e7a6161af0c887ef91b7d41a53e7c5a1ca976325f429cb46ea9bc30ecc"},
    {file = "tomli-2.0.1.tar.gz", hash = "sha256:de526c12914f0c550d15924c62d72abc48d6fe7364aa87328337a31007fe8a4f"},
]
torch = [
    {file = "torch-1.10.2-cp310-cp310-manylinux2014_aarch64.whl", hash = "sha256:8f3fd2e3ffc3bb867133fdf7fbcc8a0bb2e62a5c0696396f51856f5abf9045a8"},
    {file = "torch-1.10.2-cp36-cp36m-manylinux1_x86_64.whl", hash = "sha256:258a0729fb77a3457d5822d84b536057cd119b08049a8d3c41dc3dcdeb48d56e"},
    {file = "torch-1.10.2-cp36-cp36m-manylinux2014_aarch64.whl", hash = "sha256:935e5ac804c5093c79f23a7e6ca5b912c166071aa9d8b4a0a3d6a85126d6a47b"},
    {file = "torch-1.10.2-cp36-cp36m-win_amd64.whl", hash = "sha256:65fd02ed889c63fd82bf1a440c5a94c1310c29f3e6f9f62add416d34da355d97"},
    {file = "torch-1.10.2-cp36-none-macosx_10_9_x86_64.whl", hash = "sha256:6a81f886823bbd15edc2dc0908fa214070df61c9f7ab8831f0a03630275cca5a"},
    {file = "torch-1.10.2-cp37-cp37m-manylinux1_x86_64.whl", hash = "sha256:3eee3cf53c1f8fb3f1fe107a22025a8501fc6440d14e09599ba7153002531f84"},
    {file = "torch-1.10.2-cp37-cp37m-manylinux2014_aarch64.whl", hash = "sha256:ef99b8cca5f9358119b07956915faf6e7906f433ab4a603c160ae9de88918371"},
    {file = "torch-1.10.2-cp37-cp37m-win_amd64.whl", hash = "sha256:d43bc3f3a2d89ae185ef96d903c935c335219231e57685658648396984e2a67a"},
    {file = "torch-1.10.2-cp37-none-macosx_10_9_x86_64.whl", hash = "sha256:6da1b877880435440a5aa9678ef0f01986d4886416844db1d97ebfb7fd1778d0"},
    {file = "torch-1.10.2-cp38-cp38-manylinux1_x86_64.whl", hash = "sha256:ab77a9f838874f295ed5410c0686fa22547456e0116efb281c66ef5f9d46fe28"},
    {file = "torch-1.10.2-cp38-cp38-manylinux2014_aarch64.whl", hash = "sha256:9ef4c004f9e5168bd1c1930c6aff25fed5b097de81db6271ffbb2e4fb8b89319"},
    {file = "torch-1.10.2-cp38-cp38-win_amd64.whl", hash = "sha256:376fc18407add20daa6bbaaffc5a5e06d733abe53bcbd60ef2532bfed34bc091"},
    {file = "torch-1.10.2-cp38-none-macosx_10_9_x86_64.whl", hash = "sha256:f281438ee99bd72ad65c0bba1026a32e45c3b636bc067fc145ad291e9ea2faab"},
    {file = "torch-1.10.2-cp38-none-macosx_11_0_arm64.whl", hash = "sha256:3592d3dd62b32760c82624e7586222747fe2281240e8653970b35f1d6d4a434c"},
    {file = "torch-1.10.2-cp39-cp39-manylinux1_x86_64.whl", hash = "sha256:fbaf18c1b3e0b31af194a9d853e3739464cf982d279df9d34dd18f1c2a471878"},
    {file = "torch-1.10.2-cp39-cp39-manylinux2014_aarch64.whl", hash = "sha256:97b7b0c667e8b0dd1fc70137a36e0a4841ec10ef850bda60500ad066bef3e2de"},
    {file = "torch-1.10.2-cp39-cp39-win_amd64.whl", hash = "sha256:901b52787baeb2e9e1357ca7037da0028bc6ad743f530e0040ae96ef8e27156c"},
    {file = "torch-1.10.2-cp39-none-macosx_10_9_x86_64.whl", hash = "sha256:5b68e9108bd7ebd99eee941686046c517cfaac5331f757bcf440fe02f2e3ced1"},
    {file = "torch-1.10.2-cp39-none-macosx_11_0_arm64.whl", hash = "sha256:b07ef01e36b716d0d65ca60c4db0ac9d094a0e797d9b55290da4dcda91463b6c"},
]
torchaudio = [
    {file = "torchaudio-0.10.2-cp310-cp310-manylinux2014_aarch64.whl", hash = "sha256:fd7ea7dfe52456621e1fe8d40129d1d1e765a444fd16b43c494732835c23f2b0"},
    {file = "torchaudio-0.10.2-cp36-cp36m-macosx_10_9_x86_64.whl", hash = "sha256:6619b0e85bc47e559598c12d98aac7cfeb63e0910c121ef3e0611ff17d3f5753"},
    {file = "torchaudio-0.10.2-cp36-cp36m-manylinux2014_aarch64.whl", hash = "sha256:728b4bf7e9bb6f4d44b397e6f8ffc74e6588cff7c52cd03e8b76759fa895d46a"},
    {file = "torchaudio-0.10.2-cp36-cp36m-win_amd64.whl", hash = "sha256:e7b1463a7ab1322f0fb0b35b2e5aee6a8bde24709d2c1135b4db5ec4e72a94a8"},
    {file = "torchaudio-0.10.2-cp37-cp37m-macosx_10_9_x86_64.whl", hash = "sha256:f22f1130705015e33e3b40f840cedcaadabab08eb51ee71f15ad27746ce7be06"},
    {file = "torchaudio-0.10.2-cp37-cp37m-manylinux1_x86_64.whl", hash = "sha256:557de9a84b4c4b04f83f1ef3abe6d2bc37f4e9ee7bd149b44568d5e3f145edb9"},
    {file = "torchaudio-0.10.2-cp37-cp37m-manylinux2014_aarch64.whl", hash = "sha256:57ef69529c4307db35f5fd5dd1bf295af1ae4cc5c82d82b87753ebe99ac91332"},
    {file = "torchaudio-0.10.2-cp37-cp37m-win_amd64.whl", hash = "sha256:dd7eb11904696b62a1948cc6bcb75628bfa7830b808b928e362368506997b285"},
    {file = "torchaudio-0.10.2-cp38-cp38-macosx_10_9_x86_64.whl", hash = "sha256:7be36f12ed5b97a4b774257dba4e5f78f9e84edcd534f28ffdf6892c919aada7"},
    {file = "torchaudio-0.10.2-cp38-cp38-macosx_11_0_arm64.whl", hash = "sha256:05e2f56a310d9914b434e49b4b77483d56ca4820d194123c9838ac61e14455ff"},
    {file = "torchaudio-0.10.2-cp38-cp38-manylinux1_x86_64.whl", hash = "sha256:773db781e7a8bcde8e171121ec0349833ca662e5338025f5f5a4d8846f91cacc"},
    {file = "torchaudio-0.10.2-cp38-cp38-manylinux2014_aarch64.whl", hash = "sha256:b4a8d319b85e0964f4def2a7a391feb5fcab1c08f71e790941e3826674b345c6"},
    {file = "torchaudio-0.10.2-cp38-cp38-win_amd64.whl", hash = "sha256:e7556773ab4b2bbbb755cd84497db7e7ebf73fe05811ede5c51a560ea05a56b0"},
    {file = "torchaudio-0.10.2-cp39-cp39-macosx_10_9_x86_64.whl", hash = "sha256:b5663ddd40cee794c8c59cf61c3ee9108832152e11956f766610f92f87f21244"},
    {file = "torchaudio-0.10.2-cp39-cp39-macosx_11_0_arm64.whl", hash = "sha256:677cf720f52af0e2cbde105d8ab79acfdb8c4590880a35796005b6b09da7d767"},
    {file = "torchaudio-0.10.2-cp39-cp39-manylinux1_x86_64.whl", hash = "sha256:98f6ad7d1b7d8546e3f0eab55147a88d55a12c84b5fd3bd9b1516ffb97a5b8ec"},
    {file = "torchaudio-0.10.2-cp39-cp39-manylinux2014_aarch64.whl", hash = "sha256:ea40d7969693a9be92d2df5db3f2cfacf4b9d696a2770ea3735b8596fd8c82b9"},
    {file = "torchaudio-0.10.2-cp39-cp39-win_amd64.whl", hash = "sha256:c09e24489d6ff9765614c6dd7c0a3771ded338f879a9bdadd284a854fb8bf374"},
]
torchvision = [
    {file = "torchvision-0.11.3-cp310-cp310-manylinux2014_aarch64.whl", hash = "sha256:8bc8a7db80c97ca254be362ba883a202192e361ba2f6dff7ff5bb010d4bfc23a"},
    {file = "torchvision-0.11.3-cp36-cp36m-macosx_10_9_x86_64.whl", hash = "sha256:55c226803d0ab17972e3f61054ba5d931ca005846c34ec0ae219c17289600813"},
    {file = "torchvision-0.11.3-cp36-cp36m-manylinux2014_aarch64.whl", hash = "sha256:abb8ace93194a1bc93a6fc5609d6e9518451c5c82b559abfdc77b758014276d1"},
    {file = "torchvision-0.11.3-cp36-cp36m-win_amd64.whl", hash = "sha256:870496b022c49f1c200ac26881481e8c3916360fe86185ae86b950a7ecbef7dc"},
    {file = "torchvision-0.11.3-cp37-cp37m-macosx_10_9_x86_64.whl", hash = "sha256:6137eb2694688adf863134dc04336159b3326c30a5de66bb773634ea10ef837e"},
    {file = "torchvision-0.11.3-cp37-cp37m-manylinux1_x86_64.whl", hash = "sha256:253e389529df26d39a934512b57bd3fafd7a2a79c3bcad70d3dacab64de95d17"},
    {file = "torchvision-0.11.3-cp37-cp37m-manylinux2014_aarch64.whl", hash = "sha256:a8cafd5fd5e583730532b40587149d39f9e496023019f1cd86b083e3ca219e6d"},
    {file = "torchvision-0.11.3-cp37-cp37m-win_amd64.whl", hash = "sha256:7a2ea29054274aa391f4acb403c55a9bafc0df7c0395c811522a9bbb18044fa8"},
    {file = "torchvision-0.11.3-cp38-cp38-macosx_10_9_x86_64.whl", hash = "sha256:63647dfb9b0354bc8c5bb120f2dc15a123cee7f5fd6a8e84561da46cc2c89e3a"},
    {file = "torchvision-0.11.3-cp38-cp38-macosx_11_0_arm64.whl", hash = "sha256:a82d7d383fabb45fb54aa569ab216b87b98f9eb9de75b3cbfedab555a71209fa"},
    {file = "torchvision-0.11.3-cp38-cp38-manylinux1_x86_64.whl", hash = "sha256:0eda00afc5176b35e69eddd018ee633e3e3d74bbcf139eccdc150781c4ae83a7"},
    {file = "torchvision-0.11.3-cp38-cp38-manylinux2014_aarch64.whl", hash = "sha256:b237b39e1c558ad5c9043b6e56bc568ee745f7f064f53270a3fceb53b9725c4b"},
    {file = "torchvision-0.11.3-cp38-cp38-win_amd64.whl", hash = "sha256:dc144114d5991a33bf8909277b02ea082d99cee4cdcf3f7a9c6b48f0c6c8ddde"},
    {file = "torchvision-0.11.3-cp39-cp39-macosx_10_9_x86_64.whl", hash = "sha256:3380211bf061d114c380f52fb33f55d2fbe483e2fd297f6aa596803f7cbdb408"},
    {file = "torchvision-0.11.3-cp39-cp39-macosx_11_0_arm64.whl", hash = "sha256:a3997b63bd8fac985323b6068e689c9617b0b36e1126616f7b380e17c501aefa"},
    {file = "torchvision-0.11.3-cp39-cp39-manylinux1_x86_64.whl", hash = "sha256:eca0b0f7a0e462bdecf7926d89faae6dcd51da418ca0cf70e725981ed775a11b"},
    {file = "torchvision-0.11.3-cp39-cp39-manylinux2014_aarch64.whl", hash = "sha256:25e72231be8ce03467a77806d9c3f5fd34b9cd23b9543d3e999bf57622377532"},
    {file = "torchvision-0.11.3-cp39-cp39-win_amd64.whl", hash = "sha256:5263770a9a91011206b3566b33bbba040b92932885c63cfe5ac9c720ed1fdaca"},
]
tornado = [
    {file = "tornado-6.1-cp35-cp35m-macosx_10_9_x86_64.whl", hash = "sha256:d371e811d6b156d82aa5f9a4e08b58debf97c302a35714f6f45e35139c332e32"},
    {file = "tornado-6.1-cp35-cp35m-manylinux1_i686.whl", hash = "sha256:0d321a39c36e5f2c4ff12b4ed58d41390460f798422c4504e09eb5678e09998c"},
    {file = "tornado-6.1-cp35-cp35m-manylinux1_x86_64.whl", hash = "sha256:9de9e5188a782be6b1ce866e8a51bc76a0fbaa0e16613823fc38e4fc2556ad05"},
    {file = "tornado-6.1-cp35-cp35m-manylinux2010_i686.whl", hash = "sha256:61b32d06ae8a036a6607805e6720ef00a3c98207038444ba7fd3d169cd998910"},
    {file = "tornado-6.1-cp35-cp35m-manylinux2010_x86_64.whl", hash = "sha256:3e63498f680547ed24d2c71e6497f24bca791aca2fe116dbc2bd0ac7f191691b"},
    {file = "tornado-6.1-cp35-cp35m-manylinux2014_aarch64.whl", hash = "sha256:6c77c9937962577a6a76917845d06af6ab9197702a42e1346d8ae2e76b5e3675"},
    {file = "tornado-6.1-cp35-cp35m-win32.whl", hash = "sha256:6286efab1ed6e74b7028327365cf7346b1d777d63ab30e21a0f4d5b275fc17d5"},
    {file = "tornado-6.1-cp35-cp35m-win_amd64.whl", hash = "sha256:fa2ba70284fa42c2a5ecb35e322e68823288a4251f9ba9cc77be04ae15eada68"},
    {file = "tornado-6.1-cp36-cp36m-macosx_10_9_x86_64.whl", hash = "sha256:0a00ff4561e2929a2c37ce706cb8233b7907e0cdc22eab98888aca5dd3775feb"},
    {file = "tornado-6.1-cp36-cp36m-manylinux1_i686.whl", hash = "sha256:748290bf9112b581c525e6e6d3820621ff020ed95af6f17fedef416b27ed564c"},
    {file = "tornado-6.1-cp36-cp36m-manylinux1_x86_64.whl", hash = "sha256:e385b637ac3acaae8022e7e47dfa7b83d3620e432e3ecb9a3f7f58f150e50921"},
    {file = "tornado-6.1-cp36-cp36m-manylinux2010_i686.whl", hash = "sha256:25ad220258349a12ae87ede08a7b04aca51237721f63b1808d39bdb4b2164558"},
    {file = "tornado-6.1-cp36-cp36m-manylinux2010_x86_64.whl", hash = "sha256:65d98939f1a2e74b58839f8c4dab3b6b3c1ce84972ae712be02845e65391ac7c"},
    {file = "tornado-6.1-cp36-cp36m-manylinux2014_aarch64.whl", hash = "sha256:e519d64089b0876c7b467274468709dadf11e41d65f63bba207e04217f47c085"},
    {file = "tornado-6.1-cp36-cp36m-win32.whl", hash = "sha256:b87936fd2c317b6ee08a5741ea06b9d11a6074ef4cc42e031bc6403f82a32575"},
    {file = "tornado-6.1-cp36-cp36m-win_amd64.whl", hash = "sha256:cc0ee35043162abbf717b7df924597ade8e5395e7b66d18270116f8745ceb795"},
    {file = "tornado-6.1-cp37-cp37m-macosx_10_9_x86_64.whl", hash = "sha256:7250a3fa399f08ec9cb3f7b1b987955d17e044f1ade821b32e5f435130250d7f"},
    {file = "tornado-6.1-cp37-cp37m-manylinux1_i686.whl", hash = "sha256:ed3ad863b1b40cd1d4bd21e7498329ccaece75db5a5bf58cd3c9f130843e7102"},
    {file = "tornado-6.1-cp37-cp37m-manylinux1_x86_64.whl", hash = "sha256:dcef026f608f678c118779cd6591c8af6e9b4155c44e0d1bc0c87c036fb8c8c4"},
    {file = "tornado-6.1-cp37-cp37m-manylinux2010_i686.whl", hash = "sha256:70dec29e8ac485dbf57481baee40781c63e381bebea080991893cd297742b8fd"},
    {file = "tornado-6.1-cp37-cp37m-manylinux2010_x86_64.whl", hash = "sha256:d3f7594930c423fd9f5d1a76bee85a2c36fd8b4b16921cae7e965f22575e9c01"},
    {file = "tornado-6.1-cp37-cp37m-manylinux2014_aarch64.whl", hash = "sha256:3447475585bae2e77ecb832fc0300c3695516a47d46cefa0528181a34c5b9d3d"},
    {file = "tornado-6.1-cp37-cp37m-win32.whl", hash = "sha256:e7229e60ac41a1202444497ddde70a48d33909e484f96eb0da9baf8dc68541df"},
    {file = "tornado-6.1-cp37-cp37m-win_amd64.whl", hash = "sha256:cb5ec8eead331e3bb4ce8066cf06d2dfef1bfb1b2a73082dfe8a161301b76e37"},
    {file = "tornado-6.1-cp38-cp38-macosx_10_9_x86_64.whl", hash = "sha256:20241b3cb4f425e971cb0a8e4ffc9b0a861530ae3c52f2b0434e6c1b57e9fd95"},
    {file = "tornado-6.1-cp38-cp38-manylinux1_i686.whl", hash = "sha256:c77da1263aa361938476f04c4b6c8916001b90b2c2fdd92d8d535e1af48fba5a"},
    {file = "tornado-6.1-cp38-cp38-manylinux1_x86_64.whl", hash = "sha256:fba85b6cd9c39be262fcd23865652920832b61583de2a2ca907dbd8e8a8c81e5"},
    {file = "tornado-6.1-cp38-cp38-manylinux2010_i686.whl", hash = "sha256:1e8225a1070cd8eec59a996c43229fe8f95689cb16e552d130b9793cb570a288"},
    {file = "tornado-6.1-cp38-cp38-manylinux2010_x86_64.whl", hash = "sha256:d14d30e7f46a0476efb0deb5b61343b1526f73ebb5ed84f23dc794bdb88f9d9f"},
    {file = "tornado-6.1-cp38-cp38-manylinux2014_aarch64.whl", hash = "sha256:8f959b26f2634a091bb42241c3ed8d3cedb506e7c27b8dd5c7b9f745318ddbb6"},
    {file = "tornado-6.1-cp38-cp38-win32.whl", hash = "sha256:34ca2dac9e4d7afb0bed4677512e36a52f09caa6fded70b4e3e1c89dbd92c326"},
    {file = "tornado-6.1-cp38-cp38-win_amd64.whl", hash = "sha256:6196a5c39286cc37c024cd78834fb9345e464525d8991c21e908cc046d1cc02c"},
    {file = "tornado-6.1-cp39-cp39-macosx_10_9_x86_64.whl", hash = "sha256:f0ba29bafd8e7e22920567ce0d232c26d4d47c8b5cf4ed7b562b5db39fa199c5"},
    {file = "tornado-6.1-cp39-cp39-manylinux1_i686.whl", hash = "sha256:33892118b165401f291070100d6d09359ca74addda679b60390b09f8ef325ffe"},
    {file = "tornado-6.1-cp39-cp39-manylinux1_x86_64.whl", hash = "sha256:7da13da6f985aab7f6f28debab00c67ff9cbacd588e8477034c0652ac141feea"},
    {file = "tornado-6.1-cp39-cp39-manylinux2010_i686.whl", hash = "sha256:e0791ac58d91ac58f694d8d2957884df8e4e2f6687cdf367ef7eb7497f79eaa2"},
    {file = "tornado-6.1-cp39-cp39-manylinux2010_x86_64.whl", hash = "sha256:66324e4e1beede9ac79e60f88de548da58b1f8ab4b2f1354d8375774f997e6c0"},
    {file = "tornado-6.1-cp39-cp39-manylinux2014_aarch64.whl", hash = "sha256:a48900ecea1cbb71b8c71c620dee15b62f85f7c14189bdeee54966fbd9a0c5bd"},
    {file = "tornado-6.1-cp39-cp39-win32.whl", hash = "sha256:d3d20ea5782ba63ed13bc2b8c291a053c8d807a8fa927d941bd718468f7b950c"},
    {file = "tornado-6.1-cp39-cp39-win_amd64.whl", hash = "sha256:548430be2740e327b3fe0201abe471f314741efcb0067ec4f2d7dcfb4825f3e4"},
    {file = "tornado-6.1.tar.gz", hash = "sha256:33c6e81d7bd55b468d2e793517c909b139960b6c790a60b7991b9b6b76fb9791"},
]
traitlets = [
    {file = "traitlets-5.3.0-py3-none-any.whl", hash = "sha256:65fa18961659635933100db8ca120ef6220555286949774b9cfc106f941d1c7a"},
    {file = "traitlets-5.3.0.tar.gz", hash = "sha256:0bb9f1f9f017aa8ec187d8b1b2a7a6626a2a1d877116baba52a129bfa124f8e2"},
]
typing-extensions = [
    {file = "typing_extensions-4.2.0-py3-none-any.whl", hash = "sha256:6657594ee297170d19f67d55c05852a874e7eb634f4f753dbd667855e07c1708"},
    {file = "typing_extensions-4.2.0.tar.gz", hash = "sha256:f1c24655a0da0d1b67f07e17a5e6b2a105894e6824b92096378bb3668ef02376"},
]
urllib3 = [
    {file = "urllib3-1.26.9-py2.py3-none-any.whl", hash = "sha256:44ece4d53fb1706f667c9bd1c648f5469a2ec925fcf3a776667042d645472c14"},
    {file = "urllib3-1.26.9.tar.gz", hash = "sha256:aabaf16477806a5e1dd19aa41f8c2b7950dd3c746362d7e3223dbe6de6ac448e"},
]
wcwidth = [
    {file = "wcwidth-0.2.5-py2.py3-none-any.whl", hash = "sha256:beb4802a9cebb9144e99086eff703a642a13d6a0052920003a230f3294bbe784"},
    {file = "wcwidth-0.2.5.tar.gz", hash = "sha256:c4d647b99872929fdb7bdcaa4fbe7f01413ed3d98077df798530e5b04f116c83"},
]
webencodings = [
    {file = "webencodings-0.5.1-py2.py3-none-any.whl", hash = "sha256:a0af1213f3c2226497a97e2b3aa01a7e4bee4f403f95be16fc9acd2947514a78"},
    {file = "webencodings-0.5.1.tar.gz", hash = "sha256:b36a1c245f2d304965eb4e0a82848379241dc04b865afcc4aab16748587e1923"},
]
websocket-client = [
    {file = "websocket-client-1.3.2.tar.gz", hash = "sha256:50b21db0058f7a953d67cc0445be4b948d7fc196ecbeb8083d68d94628e4abf6"},
    {file = "websocket_client-1.3.2-py3-none-any.whl", hash = "sha256:722b171be00f2b90e1d4fb2f2b53146a536ca38db1da8ff49c972a4e1365d0ef"},
]
zipp = [
    {file = "zipp-3.8.0-py3-none-any.whl", hash = "sha256:c4f6e5bbf48e74f7a38e7cc5b0480ff42b0ae5178957d564d18932525d5cf099"},
    {file = "zipp-3.8.0.tar.gz", hash = "sha256:56bf8aadb83c24db6c4b577e13de374ccfb67da2078beba1d037c17980bf43ad"},
]
