# Supplementary material for: Application of deep learning for bronchial asthma diagnostics using respiratory sound recordings
Source: PeerJ Comput Sci. 2023 Jan 10;9:e1173. doi: 10.7717/peerj-cs.1173 (PMC10280228; doi:10.7717/peerj-cs.1173)
Supplement: Supplemental Information 1 — The metadata of the audio files database that was used and 4 sample audio files to use with the example notebooks. Pre-trained snapshots of DenseNet models required to run the inference are available for download from public Google Drive links. [file peerj-cs-09-1173-s001.zip › breathe-paper-main/pyproject.toml]

[tool.poetry]
name = "breathe"
version = "0.1.0"
description = "BGU Respiratory Pathologies Discovery Toolkit."
authors = ["Theodore Aptekarev <aptekath@bgu.ac.il>"]

[tool.poetry.dependencies]
python = "~3.9"
matplotlib = "^3.5.1"
Pillow = "^9.0.1"
torch = "^1.10.2"
SoundFile = "^0.10.3"
pandas = "^1.4.1"
torchaudio = "^0.10.2"
torchvision = "^0.11.3"
librosa = "^0.9.1"
numpy = "^1.22.4"
jupyterlab = "^3.4.3"

[build-system]
requires = ["poetry-core>=1.0.0"]
build-backend = "poetry.core.masonry.api"
